# Supplementary material for: Central European Early Bronze Age chronology revisited: A Bayesian examination of large-scale radiocarbon dating
Source: PLoS One. 2020 Dec 28;15(12):e0243719. doi: 10.1371/journal.pone.0243719 (PMC7769557; doi:10.1371/journal.pone.0243719)
Supplement: S1 File — The description of the sample treatment at the Laboratory for the Analysis of Radiocarbon with AMS (LARA) at the University of Bern. (TXT) [file pone.0243719.s001.txt]

S1 File. Sample treatment
The sample pretreatment of human bones was based on protocols described in Szidat et al. 2017 [1]. The description of the sample treatment at the Laboratory for the Analysis of Radiocarbon with AMS (LARA) at the University of Bern is attached as a supporting information (S 1). This physical and chemical treatment has been identified as crucial for achieving correct dating results [2], [3], [4]. Current routine methods enable collagen extraction and gelatinization, after removal of contaminating organic and carbonate material from the surrounding environment using an acid-base-acid (ABA) treatment [5], [6]. The extraction of collagen was performed using an ABA treatment, gelatinization, coarse filtration, lyophilization, and graphitization. In spite of agreement on the principles of this procedure among many accelerator mass spectrometry (AMS) laboratories, the details may vary substantially, including the procedures for selecting and physically preparing of the bones, the concentrations of chemicals used, the temperatures and durations of the ABA treatment, the gelatinization procedure, the filtration method used for removing the bone residues from the gelatin solution (i.e. the hydrolyzed collagen), and the application or omission of an additional cleaning stage by ultrafiltration before lyophilization of the peptide-containing solution, combustion, and graphitization. In our case, the surface of the bones was cleaned by mechanical abrasion and ultrasonication in ultra-pure water. After drying, the bones were ground to 0.5–1 mm particles using a ball mill (MM 400, Retsch, Haan). The ABA procedure was performed at room temperature: 0.5 mol/L hydrochloric acid (HCl) for 60 hrs, 0.25 mol/L sodium hydroxide (NaOH) for 1 hr, 0.5 mol/L HCl for 1 hr. For bones with low collagen preservation, the first acid step was shortened to 1 hr as indicated. Afterwards, the material was gelatinized in diluted HCl at pH 3 and 60°C overnight. The warm solution was then filtered using precleaned Ezee-Filters and lyophilized (Alpha 2-4 LSC, Martin Christ Gefriertrocknungsanlagen GmbH, Osterode am Harz) overnight. The extracted collagen was combusted and graphitized using automated graphitization equipment (AGE). The radiocarbon measurements were performed using radiocarbon-free sodium acetate and blank subtraction, standard normalization, and correction for isotope fractionations were performed using the NIST standard oxalic acid II (SRM 4990C) [7].

References
1. 	Szidat S, Vogel E, Gubler R, Lösch S. Radiocarbon Dating of Bones at the LARA Laboratory in Bern, Switzerland. Radiocarbon. 2017;59: 831–842. doi:10.1017/RDC.2016.90
2. 	Ambrose SH. Preparation and characterization of bone and tooth collagen for isotopic analysis. Journal of Archaeological Science. 1990;17: 431–451. doi:10.1016/0305-4403(90)90007-R
3. 	van Klinken GJ. Bone Collagen Quality Indicators for Palaeodietary and Radiocarbon Measurements. Journal of Archaeological Science. 1999;26: 687–695. doi:10.1006/jasc.1998.0385
4. 	Collins MJ, Nielsen-Marsh CM, Hiller J, Smith CI, Roberts JP, Prigodich RV, et al. The survival of organic matter in bone: a review. Archaeometry. 2002;44: 383–394. doi:10.1111/1475-4754.t01-1-00071
5. 	Brock F, Higham T, Ditchfield P, Ramsey CB. Current Pretreatment Methods for AMS Radiocarbon Dating at the Oxford Radiocarbon Accelerator Unit (Orau). Radiocarbon. 2010;52: 103–112. doi:10.1017/S0033822200045069
6. 	Fülöp R-H, Heinze S, John S, Rethemeyer J. Ultrafiltration of Bone Samples is Neither the Problem nor the Solution. Radiocarbon. 2013;55: 491–500. doi:10.1017/S0033822200057623
7. 	Szidat S, Salazar GA, Vogel E, Battaglia M, Wacker L, Synal H-A, et al. 14C Analysis and Sample Preparation at the New Bern Laboratory for the Analysis of Radiocarbon with AMS (LARA). Radiocarbon. 2014;56: 561–566. doi:10.2458/56.17457
