# Supplementary material for: Central European Early Bronze Age chronology revisited: A Bayesian examination of large-scale radiocarbon dating
Source: PLoS One. 2020 Dec 28;15(12):e0243719. doi: 10.1371/journal.pone.0243719 (PMC7769557; doi:10.1371/journal.pone.0243719)
Supplement: S2 File — Regressive Reciprocal Averaging seriation of grave inventories according to their radiocarbon dating. (ZIP) [file pone.0243719.s002.zip]

Archive with 2 entries (2 files):
- data.csv
- RRA.Rmd
