# Supplementary material for: Central European Early Bronze Age chronology revisited: A Bayesian examination of large-scale radiocarbon dating
Source: PLoS One. 2020 Dec 28;15(12):e0243719. doi: 10.1371/journal.pone.0243719 (PMC7769557; doi:10.1371/journal.pone.0243719)
Supplement: S2 File — Regressive Reciprocal Averaging seriation of grave inventories according to their radiocarbon dating. (ZIP) [file pone.0243719.s002.zip › data.csv]

ilt	BP	�	gestreckte Rueckenlage	Drahtring, Silber	Spiralanhaenger	Knochenscheibe	Geweihknoepfe	Knochenknopf	Spinnwirtel	Noppenring , gold	Fussspirale	Silexpfeilspitze	konisches Spiralroehrchen	Blechr�hrchen	Spiralohrring	Geweihring	Muschelring	Spiralfingerring	Knochenring verziert	Zinnperlenhort	Zinnperle	Dreiringnadel	Lochhalsnadel mit doppelkonischem Kopf	Knochennadel	Ruderkopfnadel verziert	Ruderkopfnadel unverziert	Anh�nger aus Stein	Verzierte Zierscheibe mit Mittelkegel	Brillenspirale	Diadem	Halsreif	Tutuli	Blechanhaenger	Oesenhalsreif	Blecharmreif	Sprialarmreif	Armring mit offenen Enden	Armschutzplatte	Knochenring	Noppenring	Spiralttutulus	Randleistenbeil	Beinperle	Spiralroellchen	Rollenkopfnadel	Huelsenkopfnadel	Horkheimernadel	Oesenkopfnadel	Schleifenkopfnadel
BBP_1	3705	40																			47																		48				1
HAU_1	3586	24												1																		2
HAU_2	3549	25
HAU_3	3606	20
HPS_11	3619	20																																		2			1	3
HPS_12	3621	20						1																	1										1	1
HPS_13	3662	24										1				1																				1
HPS_14	3707	24										2				1										1										1
HPS_16	3638	24															1							1															2
HPS_19	3635	20														1										1													8
HPS_21	3631	24																									1
HPS_24	3611	23
HPS_3	3717	23
HPS_30	3639	20														2			1						1	1					1					1			9
HPS_35	3612	20
HPS_36	3559	24										2				1								1													1
HPS_38	3581	23														1
HPS_39	3602	25										2				1										1											1
HPS_4	3697	20
HPS_40	3534	23																																					1
HPS_41	3648	19																							1									1
HPS_5	3717	23
HPS_6	3681	23
HPS_8	3631	20																						1
HPS_9	3608	20
HUT_10	3573	19																														4
HUT_3	3553	24
HUT_4_1	3558	23																						1
HUT_5	3566	11																								1										1								5
HUT_6	3570	19																																		1
HUT_7	3597	24																																										1
HUT_9	3612	25												2
IMG_3	3484	42																																					4
KGN_10	3469	28																																										3			1
KGN_12	3454	28												10
KGN_13	3505	33
KGN_14	3552	27																																															1
KGN_15_2	3531	34	1
KGN_17	3492	33												6																		2
KGN_2	3616	28												16																											5
KGN_21	3486	27																																												1
KGN_22	3504	33																																								1
KGN_23	3294	34
KGN_24_1	3459	34																																		1
KGN_24_2	3478	33																																		1
KGN_26	3489	34												7																		2									2
KGN_28_1	3548	34
KGN_28_2	3469	35
KGN_28_3	3554	24																																		1								1			1
KGN_29	3474	34
KGN_3	3477	28
KGN_34	3433	28											2	16																														2
KGN_35	3489	28
KGN_37	3470	27																																								1						1
KGN_38	3417	27
KGN_4	3493	28												22															5			2									3						1
KGN_40	3508	34																																		1								3					1
KGN_41	3594	37																																		1
KGN_43_1	3456	34												10																		1									1
KGN_43_2	3329	35
KGN_47	3370	27
KGN_48	3480	34												7	1			2														2		1							3						1
KGN_56	3563	28																																															1
KGN_6	3560	28
KGN_60_1	3422	28												18																														1
KGN_62	3292	28
KGN_9	3364	28
KOK_14	3626	22																															1	1		2			5
KOK_15	3614	19																							1									1		1			12
KOK_17	3623	23												2										1						1		4
KOK_2	3567	23
KOK_23	3664	24																								1
KOK_24	3609	22												9																		13												3
KOK_25	3599	22																						1
KOK_29	3621	23												10										1								10								7
KOK_3	3671	22
KOK_31	3567	23												7																									2
KOK_33_1	3599	22												8																		1
KOK_33_2	3616	23
KOK_35	3575	25																						1												1				1
KOK_36	3603	23																														1							1
KOK_38	3562	24																													1								3	1
KOK_39	3600	24								1				3										1															1
KOK_40	3602	24																								1													8
KOK_43	3615	24																								1								1
KOK_45	3592	19
KOK_46	3625	23												1																		4		1		1
KOK_47	3581	23																																1
KOK_48	3618	22												8																		2									3
KOK_6	3601	19												10																		2
KOK_9	3608	23							1										1														1						6
OKL_1	3324	34
OKL_12	3124	36	1
OKL_14	3227	33
OKL_17	3283	32	1
OKL_18	3310	37	1																			1
OKL_2	3132	42	1																																										1
OKL_21	3309	37
OKL_25_1	3370	38	1
OKL_25_2	3288	27
OKL_26_1	3288	27	1																																										2
OKL_26_2	3296	36
OKL_27	3449	72	1
OKL_28	3295	28	1
OKL_29	3282	28
OKL_3	3075	41
OKL_30	3349	29	1
OKL_31	3225	36	1
OKL_5	3360	37	1																				1
OKL_7	3207	37	1																																										2
OKL_9	3241	28	1
S_19	3700	30				1																				1										1
S_63	3712	29																														14
S_65	3620	22																							1											1
S_68	3537	22																																					1
S_69	3686	21
S_7	3662	21		1			1																		1											1
S_70	3604	29																																					1
S_74	3632	21																																		1
S_79	3688	29																																													1
S_80	3641	29									2														1									1													1
SMT_1	3540	20									2			14						4000								2											1		2
SMT_2	3527	24
SMT_3	3512	23
WHF_13	3544	19												3																											1
WHF_14_1	3810	19										1																										1
WHF_14_2	3523	18												2																											1
WHF_2	3555	19
WHF_3	3594	19			7																																							12			1
WHF_4	3596	22
WHF_4_1	3574	19
WHF_4_2	3596	19
WHF_6	3598	18																																															1
WHF_7	3613	20																																										5			1
WHF_8	3550	19									2			8																		21		1							6			2					1
ASO_6	3441	24
ASO_8	3583	23
ASO_10	3475	21																																								1
[truncated: 3 more columns]
