# Supplementary material for: Central European Early Bronze Age chronology revisited: A Bayesian examination of large-scale radiocarbon dating
Source: PLoS One. 2020 Dec 28;15(12):e0243719. doi: 10.1371/journal.pone.0243719 (PMC7769557; doi:10.1371/journal.pone.0243719)
Supplement: S2 File — Regressive Reciprocal Averaging seriation of grave inventories according to their radiocarbon dating. (ZIP) [file pone.0243719.s002.zip › RRA.Rmd]

---
title: "Regressive Reciprocal Averaging"
subtitle: "seriation of grave inventories under consideration of 14C-Dates"
date: "19 3 2019"
author: "Jonas von Felten"
        
output:
  pdf_document: default
  html_document:
    df_print: paged
---

```{r setup, include=FALSE}
knitr::opts_chunk$set(echo = TRUE)
```


\centerline{jonas.vonfelten@students.unibe.ch}
\centerline{ }
\centerline{Institute of Archaeological Sciences,}
\centerline{University of Bern}


## Systeminformationen
```{r}
sessionInfo()
```
## Packages

```{r}
#flibrary(reshape2)
library(ggplot2)
library(oxcAAR)
quickSetupOxcal()
```

\newpage
## Parameter
Voreinstellungen für den Algorithmus
```{r message=FALSE, warning=FALSE}
data.file <- "data.csv" #Quelldateipfad
weight.force <- 7 #Stärke der Gewichtung der 14-C Daten
```


## Import
Einlesen der Daten. Spaltennamen entsprechen den Typen.
Spalte 1 sind die Befundbezeichnungen, Spalten 2-3 sind die unkalibrierten BP Daten und deren Abweichung. Die weiteren Spalten beinhalten die Ausstattungstabelle.
Die häufigsten Texttrenner für csv-Dateien sind ",", ";" und der Tabulator("\\t"). Diese können bei read.csv(sep = "...") angepasst werden.
```{r ,fig.height = 20, fig.width = 40}
data.input <- read.csv(data.file ,sep = ";", header = TRUE, row.names = 1)
data.input[is.na(data.input)]<-0
```

## Datenaufbereitung
```{r ,fig.height = 20, fig.width = 40}


#Leere Zeilen und Spalten in der Ausstattungstabelle werden auf Null gesetzt.
for (i in 1:10) {
  data.input[rowSums(data.input[, 3:ncol(data.input)]) == 0, ] <- 0
  data.input[, colSums(data.input) == 0] <- 0
}
data.input <- data.input[!rowSums(data.input) == 0,!colSums(data.input) ==
                           0]

#Die Ausstattungstabelle wird in eine neue Tabelle geladen und leere Zeilen
#und Spalten werden entfernt.
data.finds <- data.input[, 3:ncol(data.input)]

#Die Spalten mit den Datierungen werden isoliert und Kalibriert
dates.absolute <- data.input[1:2]
dates.absolute <- dates.absolute[!rowSums(dates.absolute) == 0, ]
dates.calibrated <-
  oxcalCalibrate(dates.absolute[, 1], dates.absolute[, 2],
                 rownames(dates.absolute))

#Die Daten werden aus dem OxCAAR-Objekt ausgelesen und in ein
#besser verwendbares Format gebracht.
dates <- c()
prob <- c()

for (i in 1:length(dates.calibrated)) {
  grave <- dates.calibrated[[i]]
  raw <- grave[[6]]
  dates <- append(dates, raw$dates)
}

#Die kalibrierten 14-C Daten werden in einer neuen Tabelle
#dargestellt, so dass die y-Achse die Proben sind, die
#x-Achse Zeitabschnitte und die Zellen die Wahrscheinlichkeit,
#mit der eine Probe in einen besetimmten Zeitabschnitt datiert.
max <- max(dates)
min <- min(dates)
indices <- seq(from = min, to = max, by = 5)
dates.table <- matrix(0,
                      nrow = length(rownames(dates.absolute)),
                      ncol = length(indices))
rownames(dates.table) <- rownames(dates.absolute)
colnames(dates.table) <- indices
for (i in 1:length(dates.calibrated)) {
  grave <- dates.calibrated[[i]]
  raw <- grave[[6]]
  for (k in 1:length(raw[, 1])) {
    p <- raw[[k, 2]]
    d <- raw[[k, 1]]
    dates.table[i, as.character(d)] <- p
  }
  
}

#Einträge mit einer sehr geringen Wahrscheinlichkeit werden
#auf 0 gesetzt und Spalten ohne Einträge entfernt
dates.table[dates.table < 0.001] <- 0
dates.table <- dates.table[, colSums(dates.table) > 0]
```

\newpage
## Regressive Reciprocal Averaging

```{r}
rra <- function(m.data, m.weights, f = 1) {
  #Abbruchbedingungen werden gesetzt.
  tidy <- FALSE
  max_it <- 1000
  counter <- 0
  
  #Die Tabelle wird anhand der 14-C Daten seriert.
  while (!tidy & counter < max_it)
  {
    counter <- counter + 1
    m.weights.old <- m.weights
    rim <-
      rowSums(t(t(m.weights) * 1:ncol(m.weights))) / rowSums(m.weights)
    rim <-  (rim - min(rim) + 0.1) / (max(rim) - min(rim) + 0.1)
    m.data <- m.data[order(rim), ]
    m.weights <- m.weights[order(rim), ]
    
    if (all(m.weights == m.weights.old)) {
      tidy = TRUE
    }
    if (counter >= max_it) {
      warning("no convergence in pre-ordering")
    }
  }
  
  #Die Abbruchbedingungen werden zurückgesetzt.
  counter <- 0
  tidy <- FALSE
  m.data_old <- m.data
  
  while (!tidy & counter < max_it)
  {
    #Zähler wird erhöht und die letzten zwei Zwischenstände gespeichert.
    counter <- counter + 1
    m.data_very_old <- m.data_old
    m.data_old <- m.data
    
    #Die Zeilenindizes der Ausstattungstabelle werden berechnet und normiert
    rim <-  rowSums(t(t(m.data) * 1:ncol(m.data))) / rowSums(m.data)
    rim <- (rim - min(rim) + 0.1) / (max(rim) - min(rim) + 0.1)
    
    #Die Zeilenindizes der 14-C Daten werden berechnet und normiert
    rim.w <-
      rowSums(t(t(m.weights) * 1:ncol(m.weights))) / rowSums(m.weights)
    rim.w <- (rim.w - min(rim.w) + 0.1) / (max(rim.w) - min(rim.w) + 0.1)
    
    #Die Zeilenindizes der beiden Tabellen werden verrechnet
    rim.s <- rim + rim.w * f
    rim.s <- (rim.s - min(rim.s) + 0.1) / (max(rim.s) - min(rim.s) + 0.1)
    
    #Die Spaltenindizes der Ausstattungstabelle werden berechnet
    cim <- colSums(m.data * 1:nrow(m.data)) / colSums(m.data)
    cim <- (cim - min(cim) + 0.1) / (max(cim) - min(cim) + 0.1)
    
    #Die Tabellen werden entsprechend den neuen Indizes angeordnet
    m.weights <- m.weights[order(rim.s), ]
    m.data <- m.data[order(rim.s), order(cim)]
    
    #Wenn die neue Tabellenanordnung der alten entspricht ist die
    #Seriation vollständig.
    if (all(m.data == m.data_old)) {
      tidy = TRUE
    }
    
    #Wenn die neue Tabellenanordnung der vorletzten entspricht ist man
    #in einer Schleife und die Veränderungen sind minimal.
    if (all(m.data == m.data_very_old)) {
      warning("caught in a loop, convergence")
      
      tidy <- TRUE
    }
    
    #Wenn nach 1000 iterationen keine Lösung gefunden worden ist, konvergiert
    #der Algorithmus wahrscheinlich nicht und wird abgebrochen.
    if (counter >= max_it) {
      warning("no convergence, may not be a good solution")
    }
  }
  
  #Zurücksetzen der Abbruchbedingungen
  counter <- 0
  tidy <- FALSE
  
  #Die Anordung der Spalten wird überprüft und bei bedarf korrigiert.
  while (!tidy & counter < max_it)
  {
    counter <- counter + 1
    m.data_old <- m.data
    
    cim <- colSums(m.data * 1:nrow(m.data)) / colSums(m.data)
    cim <- (cim - min(cim) + 0.1) / (max(cim) - min(cim) + 0.1)
    
    m.data <- m.data[, order(cim)]
    if (all(m.data == m.data_old)) {
      tidy = TRUE
    }
    if (counter >= max_it) {
      warning("no convergence in column-check")
    }
    
  }
  
  #die Tabellen und Indizes werden zurückgegeben.
  return(list(m.data, m.weights, rim.s, cim))
}
```

\newpage
## Ausführen des Algorithmus

```{r}
#Die Seriation wird durchgeführt und die Rückgabewerte ausgelesen.
output <- rra(as.matrix(data.finds),
              as.matrix(dates.table * 1000),
              weight.force)

rra.result.14C <- output[[2]]
rra_result <- output[[1]]

#Untere Zeilen hinzufügen, um Achsen zu invertieren
#rra_result <- apply(rra_result, 2, rev)
#rra.result.14C <- apply(rra.result.14C, 2, rev)

#Die Absoluten Datierungen werden entsprechend der Seriation geordnet
#und für die Weiterverarbeitung exportiert.
dates.absolute <- data.matrix(dates.absolute)
dates.absolute <- dates.absolute[rownames(rra_result),]
write.csv(dates.absolute, "sorted_14C.csv")
```

## 14C-Daten

```{r, fig.height = 14, fig.width = 28}

#Die Gräber werden mit Laufnummer versehen, die die Sortierung bei der
#Visualisierung beibehalten.
rownames(rra.result.14C) <-
paste(sprintf("%03d", c(1:nrow(rra.result.14C))),
"_",  rownames(rra.result.14C))


#Das Datenformat wird für die Darstellung angepasst.
df <- data.frame()
i <- 1
for (c in 1:ncol(rra.result.14C)) {
for (r in 1:nrow(rra_result)) {
df[i, 1] <- rownames(rra.result.14C)[r]
df[i, 2] <- as.numeric(colnames(rra.result.14C)[c])
df[i, 3] <- rra.result.14C[r, c]
i <- i + 1
}
}

colnames(df) <- c("Site", "Date", "Probability")

t.white <-
rgb(255,
255,
255,
max = 255,
alpha = 125,
names = "blue50")

img <- ggplot(data = df,
aes(
x = df$Date,
y = df$Site,
fill = df$Probability,
na.rm = T
)) +
theme_light() +
geom_tile() +
scale_fill_gradientn(colours = c(t.white, "black")) +
scale_x_discrete(
position = "top",
breaks = as.numeric(colnames(rra.result.14C)[seq(1, length(rra.result.14C), by = 20)]),
limits = rev(df$Date)
) +
theme(axis.text.x = element_text(
angle = 45,
vjust = 0,
hjust = 0
)) +
labs(
title = paste("Regressive Reciprocal Averaging\n14C-weight = ",
weight.force),
x = "Grave Goods",
y = "Graves",
size = "Relative\namount"
)
img
ggsave("radiocarbon_table.png", width = 28, height = 14)
```

\newpage

## Frequency Plot
```{r,fig.height = 20, fig.width = 20}


rownames(rra_result) <- paste(sprintf("%03d", c(1:nrow(rra_result))),
                              "_",
                              rownames(rra_result))
colnames(rra_result) <-
  paste(sprintf("%03d", c(1:ncol(rra_result))),
        "_",
        colnames(rra_result))

signum <- function(df = NULL) {
  df[df < 0] <- -1
  df[df > 0] <- 1
  df[df == 0] <- 0
  return(df)
}

rra_result <- rra_result / rowSums(rra_result)

#Datenstruktur anpassen zum Plotten
df <- data.frame()
i <- 1
for (c in 1:ncol(rra_result)) {
  for (r in 1:nrow(rra_result)) {
    df[i, 1] <- rownames(rra_result)[r]
    df[i, 2] <- colnames(rra_result)[c]
    df[i, 3] <- rra_result[r, c]
    i <- i + 1
  }
}

df[df == 0] <- NA

colnames(df) <- c("Site", "Type", "Count")

img <- ggplot(data = df,
              aes(
                x = df$Type,
                y = df$Site,
                size = df$Count,
                na.rm = T
              )) +
  theme_light() +
  geom_point() +
  scale_x_discrete(position = "top") +
  theme(axis.text.x = element_text(
    angle = 45,
    vjust = 0,
    hjust = 0
  )) +
  labs(
    title = paste("Regressive Reciprocal Averaging\n14C-weight = ",
                  weight.force),
    x = "Grave Goods",
    y = "Graves",
    size = "Relative\namount"
  )
img
ggsave("equipment_table.png", width = 20, height = 20)
```
