# Supplementary material for: Central European Early Bronze Age chronology revisited: A Bayesian examination of large-scale radiocarbon dating
Source: PLoS One. 2020 Dec 28;15(12):e0243719. doi: 10.1371/journal.pone.0243719 (PMC7769557; doi:10.1371/journal.pone.0243719)
Supplement: S3 File — Chronological Query Language (CQL2) code for the analysis “Modelled Phases Highest posterior density intervals for the estimated start, end and KDE_plot visualization of the overall distribution of dated events within each Bronze Age phase”. (OXCAL) [file pone.0243719.s003.oxcal]

 Plot()
 {
  Sequence()
  {
   Boundary("Start BBP");
   Phase("BBP")
   {
    KDE_Plot("BBP")
    {
     color="#f8766d";
     R_Date("MAMS-18914", 3942, 25);
     R_Date("MAMS-18887", 3924, 23);
     R_Date("B-865", 3920, 60);
     R_Date("MAMS-18935", 3910, 20);
     R_Date("MAMS-18948", 3893, 22);
     R_Date("MAMS-18919", 3871, 25);
     R_Date("MAMS-18915", 3863, 25);
     R_Date("MAMS-18918", 3860, 25);
     R_Date("MAMS-18934", 3840, 20);
     R_Date("MAMS-18945", 3831, 24);
     R_Date("MAMS-18947", 3827, 25);
     R_Date("B-3061", 3820, 70);
     R_Date("MAMS-18949", 3819, 24);
     R_Date("MAMS-18917", 3815, 25);
     R_Date("MAMS-18922", 3810, 19);
     R_Date("B-6161", 3790, 80);
     R_Date("MAMS-18944", 3789, 24);
     R_Date("MAMS-18913", 3788, 23);
     R_Date("MAMS-18916", 3774, 24);
     R_Date("MAMS-18921", 3748, 19);
     R_Date("MAMS-18920", 3743, 19);
     R_Date("MAMS-18912", 3741, 24);
     Span("Span of BBP");
     Interval("Duration BBP");
    };
   };
   Boundary("Transition BBP/Bz A1");
   Phase("Bz A1")
   {
    KDE_Plot("Bz A1")
    {
     color="#b79f00";
     R_Date("MAMS-21968", 3712, 29);
     R_Date("MAMS-18966", 3707, 24);
     R_Date("MAMS-18956", 3697, 20);
     R_Date("B-2593", 3700, 100);
     R_Date("MAMS-21967", 3700, 30);
     R_Date("MAMS-21974", 3662, 21);
     R_Date("MAMS-18971", 3635, 20);
     R_Date("MAMS-18965", 3662, 24);
     R_Date("MAMS-18901", 3664, 24);
     R_Date("MAMS-18970", 3639, 20);
     R_Date("MAMS-18967", 3638, 24);
     R_Date("MAMS-18953", 3648, 19);
     R_Date("MAMS-18898", 3603, 23);
     R_Date("MAMS-18890", 3611, 23);
     R_Date("MAMS-18902", 3602, 24);
     R_Date("MAMS-18889", 3626, 22);
     R_Date("MAMS-18962", 3621, 20);
     R_Date("MAMS-18958", 3606, 20);
     R_Date("MAMS-21970", 3688, 29)
     R_Date("MAMS-21975", 3620, 22);
     R_Date("MAMS-21971", 3641, 29);
     R_Date("MAMS-18907", 3615, 24);
     R_Date("MAMS-18930", 3614, 19)
     R_Date("MAMS-21972", 3632, 21)
     R_Date("MAMS-18973", 3631, 20)
     R_Date("MAMS-18955", 3574, 19);
     R_Date("MAMS-18906", 3625, 23)
     R_Date("MAMS-23732", 3534, 23)
     R_Date("MAMS-18897", 3599, 22);
     R_Date("MAMS-18908", 3621, 23)
     R_Date("MAMS-18895", 3623, 23)
     R_Date("MAMS-21582", 3594, 37)
     R_Date("MAMS-18911", 3581, 23);
     R_Date("MAMS-18903", 3600, 24)
     R_Date("MAMS-18905", 3575, 25)
     R_Date("MAMS-18939", 3559, 24)
     R_Date("MAMS-18931", 3594, 19)
     R_Date("MAMS-21563", 3616, 28)
     R_Date("MAMS-18926", 3598, 18);
     R_Date("MAMS-18942", 3558, 23);
     R_Date("MAMS-18940 + 18941", 3566, 11);
     R_Date("MAMS-18891", 3596, 22);
     R_Date("MAMS-23738", 3554, 24);
     R_Date("MAMS-21593", 3563, 28);
     R_Date("MAMS-21577", 3478, 33);
     R_Date("MAMS-18932", 3550, 19);
     R_Date("MAMS-21568", 3552, 27);
     R_Date("MAMS-21583", 3508, 34);
     R_Date("MAMS-21570", 3469, 28);
     R_Date("MAMS-21567", 3582, 28);
     R_Date("MAMS-21574", 3492, 33);
     R_Date("MAMS-21590", 3489, 28);
     R_Date("MAMS-21580", 3489, 34);
     R_Date("MAMS-21564", 3493, 28);
     Span("Span of Bz A1");
     Interval("Duration Bz A1");
    };
   };
   Boundary("Transition Bz A1/A2");
   Phase("Bz A2")
   {
    KDE_Plot("Bz A2")
    {
     color="#7cae00";
     R_Date("MAMS-30970", 3441, 24);
     R_Date("MAMS-30973", 3460, 24);
     R_Date("MAMS-30971", 3583, 23);
     R_Date("MAMS-31892", 3475, 21);
     R_Date("MAMS-21571", 3486, 27);
     R_Date("MAMS-21562", 3477, 28);
     R_Date("MAMS-21594", 3470, 27);
     R_Date("ETH-15183/UZ-3885", 3600, 50);
     R_Date("ETH-15182/UZ-3884", 3555, 55);
     R_Date("BE-6983.1.1", 3528, 18);
     R_Date("ETH-15180b/UZ-3882b", 3475, 55);
     R_Date("BE-6982.1.1", 3474, 19);
     R_Date("ETH-15179/UZ-3881", 3455, 55);
     R_Date("BE-6981.1.1", 3424, 18);
     R_Date("ETH-39465/UZ-5770", 3390, 35);
     R_Combine("Spiez-Einigen, Holleeweg Grab 1970.2.2")
     {
      R_Date("ETH-38655 / UZ-5762", 3360, 25);
      R_Date("ETH-15181 / UZ-3883", 3325, 55);
     };
     R_Date("ETH-38654/UZ-5761", 3310, 25);
     R_Combine("Donath, Sursés 3A")
     {
      R_Date("BE-6718.1.1", 3289, 36);
      R_Date("BE-6719.1.1", 3358, 36);
     };
     R_Combine("Donath, Sursés 3B")
     {
      R_Date("BE-6722.1.1", 3294, 36);
      R_Date("BE-6723.1.1", 3352, 35);
     };
     Span("Span of Bz A2");
     Interval("Duration Bz A2");
    };
   };
   Boundary("Transition Bz A2/B");
   Phase("Bz B")
   {
    KDE_Plot("Bz B")
    {
     color="#00bfc4";
     R_Date("MAMS-21550", 3360, 37);
     R_Date("MAMS-21548", 3310, 37);
     R_Date("MAMS-21556", 3288, 27);
     R_Date("MAMS-21551", 3207, 37);
     R_Date("MAMS-21546", 3132, 42);
     R_Date("ETH-15757", 3285, 55);
     R_Date("Erl-4663", 3261, 61);
     R_Date("Utc-11340", 3249, 41);
     R_Date("Erl-4665", 3200, 65);
     R_Date("Utc-11342", 3230, 42);
     Span("Span of Bz B");
     Interval("Duration Bz B");
    };
   };
   Boundary("Transition Bz B/C");
   Phase("Bz C")
   {
    KDE_Plot("Bz C")
    {
     color="#e76bf3";
     R_Date("Erl-4670", 3110, 58);
     R_Date("Utc-11339", 3107, 45);
     R_Date("Erl-4668", 3132, 55);
     R_Date("Utc-11338", 3149, 37);
     R_Date("ETH-17758", 3130, 75);
     R_Date("ETH-15759", 3125, 55);
     R_Date("Erl-4662", 3240, 54);
     R_Date("Erl-4667", 3227, 58);
     R_Date("Erl-4664", 3102, 63);
     R_Date("Erl-4666", 3083, 57);
     R_Date("Erl-4669", 3055, 56);
     R_Date("Ua-17892", 3170, 65);
     R_Date("Ua-17891", 3195, 70);
     R_Date("Ua-17894", 3195, 60);
     R_Date("Ua-17889", 3235, 70);
     R_Date("BE-8433", 3235, 21);
     R_Date("BE-9382", 3108, 20);
     Span("Span of Bz C");
     Interval("Duration Bz C");
    };
   };
   Boundary("End Bz C");
  };
 };
        
