# Supplementary material for: Central European Early Bronze Age chronology revisited: A Bayesian examination of large-scale radiocarbon dating
Source: PLoS One. 2020 Dec 28;15(12):e0243719. doi: 10.1371/journal.pone.0243719 (PMC7769557; doi:10.1371/journal.pone.0243719)
Supplement: S4 File — Chronological Query Language (CQL2) code for the analysis “KDE_models of different regions according to their rites of burial”. (OXCAL) [file pone.0243719.s004.oxcal]

 Plot()
 {
  KDE_Model("1 Dolmen CH")
  {
   color="#f8766d";
   R_Date("B-865", 3920, 60);
   R_Date("B-3061", 3820, 70);
   R_Date("B-3064", 3790, 80);
  };
  KDE_Model("Crouched CH")
  {
   color="#b79f00";
   R_Date("ETH-14757", 3655, 60);
   R_Date("ETH-14758", 3620, 55);
  };
  KDE_Model("2 Inhumation CH")
  {
   color="#7cae00";
   R_Date("ETH-15180b/UZ-3882b", 3475, 50);
   R_Date("BE-6982.1.1", 3474, 19);
   R_Date("ETH-15179/UZ-3881", 3455, 50);
   R_Date("ETH-36683", 3455, 50);
   R_Date("BE-6981.1.1", 3424, 18);
   R_Date("UZ-4750/ETH-25606", 3410, 45);
   R_Date("ETH-15183/UZ-3885", 3600, 50);
   R_Date("ETH-15182/UZ-3884", 3555, 50);
   R_Date("ETH-36682", 3525, 50);
   R_Date("ETH-39465/UZ-5770", 3390, 50);
   R_Date("ETH-15186/UZ-3888", 3385, 50);
   R_Date("ETH-38655/UZ-5762", 3360, 50);
   R_Date("ETH-15181/UZ-3883", 3325, 50);
   R_Date("BE-6712.1.1", 3323, 45);
   R_Date("ETH-38654/UZ-5761", 3310, 50);
   R_Date("CRG-1330", 3266, 82);
   R_Date("ETH-36589/UZ-5650", 3185, 50);
   R_Date("ETH-36588/UZ-5649", 3135, 50);
   R_Date("B-5124", 3080, 90);
   R_Date("BE-6713.1.1", 3270, 37);
   R_Date("BE-6714.1.1", 3326, 34);
   R_Date("BE-6715.1.1", 3290, 20);
   R_Date("BE-6716.1.1", 3437, 21);
   R_Date("BE-6717.1.1", 3371, 42);
   R_Date("BE-6718.1.1", 3289, 36);
   R_Date("BE-6719.1.1", 3358, 36);
   R_Date("BE-6722.1.1", 3294, 36);
   R_Date("BE-6723.1.1", 3352, 35);
   R_Date("UZ-4751/ETH-25607", 3205, 55);
   R_Date("BE-6913.1.1", 3242, 19);
   R_Date("BE-6914.1.1", 3180, 33);
   R_Date("BE-6983.1.1", 3528, 18);
   R_Date("ETH-43878", 3320, 25);
  };
  KDE_Model("Inhumation/Burial mound CH")
  {
   color="#e76bf3";
   R_Date("ETH-28828", 3285, 50);
   R_Date("B-4992", 2760, 50);
   R_Date("ETH-15757", 3285, 55);
   R_Date("ETH-15759", 3125, 55);
   R_Date("ETH-15758", 3120, 60);
   R_Date("ETH-17760", 3380, 70);
   R_Date("ETH-17759", 3370, 70);
   R_Date("ETH-17758", 3130, 75);
   R_Date("Ua-17892", 3170, 65);
   R_Date("Ua-17891", 3195, 70);
   R_Date("Ua-17889", 3235, 70);
   R_Date("Ua-20702", 2610, 45);
  };
  KDE_Model("3 Cremation CH")
  {
   color="#00bfc4";
   R_Date("ETH-28829", 3085, 50);
   R_Date("ETH-28490", 3210, 50);
   R_Date("ETH-28491", 3125, 50);
   R_Date("Ua-24629", 2950, 40);
   R_Date("UZ-3809", 3120, 60);
   R_Date("ETH-26775/UZ-4914", 3020, 55);
   R_Date("B-4995", 3320, 50);
   R_Date("B-4998", 3140, 40);
   R_Date("B-4996", 3240, 40);
   R_Date("UZ-2715", 3080, 60);
   R_Date("UZ-2717", 2940, 60);
   R_Date("UZ-3707", 3140, 60);
   R_Date("KIA-11173", 3165, 32);
   R_Date("KIA-11172", 2963, 28);
   R_Date("KIA-11175", 2988, 29);
   R_Date("CRG-655", 2870, 70);
   R_Date("CRG-809", 2630, 50);
   R_Date("ETH-3182", 2645, 65);
   R_Date("Ua-17894", 3195, 60);
  };
  KDE_Model("Crouched GER")
  {
   color="#f8766d";
   R_Date("MAMS-30970", 3441, 24);
   R_Date("MAMS-30973", 3460, 24);
   R_Date("MAMS-30971", 3583, 23);
   R_Date("MAMS-31892", 3475, 21);
   R_Date("MAMS-18914", 3942, 25);
   R_Date("MAMS-18887", 3924, 23);
   R_Date("MAMS-18935", 3910, 20);
   R_Date("MAMS-18948", 3893, 22);
   R_Date("MAMS-18919", 3871, 25);
   R_Date("MAMS-18915", 3863, 25);
   R_Date("MAMS-18918", 3860, 25);
   R_Date("MAMS-18934", 3840, 20);
   R_Date("MAMS-18945", 3831, 24);
   R_Date("MAMS-18947", 3827, 25);
   R_Date("MAMS-18949", 3819, 24);
   R_Date("MAMS-18917", 3815, 25);
   R_Date("MAMS-18922", 3810, 19);
   R_Date("MAMS-18944", 3789, 24);
   R_Date("MAMS-18913", 3788, 23);
   R_Date("MAMS-18916", 3774, 24);
   R_Date("MAMS-18921", 3748, 19);
   R_Date("MAMS-18920", 3743, 19);
   R_Date("MAMS-18912", 3741, 24);
   R_Date("MAMS-21968", 3712, 29);
   R_Date("MAMS-18966", 3707, 24);
   R_Date("MAMS-18956", 3697, 20);
   R_Date("B-2593", 3700, 100);
   R_Date("MAMS-21967", 3700, 30);
   R_Date("MAMS-21974", 3662, 21);
   R_Date("MAMS-18971", 3635, 20);
   R_Date("MAMS-18965", 3662, 24);
   R_Date("MAMS-18901", 3664, 24);
   R_Date("MAMS-18970", 3639, 20);
   R_Date("MAMS-18967", 3638, 24);
   R_Date("MAMS-18953", 3648, 19);
   R_Date("MAMS-18898", 3603, 23);
   R_Date("MAMS-18890", 3611, 23);
   R_Date("MAMS-18902", 3602, 24);
   R_Date("MAMS-18889", 3626, 22);
   R_Date("MAMS-18962", 3621, 20);
   R_Date("MAMS-18958", 3606, 20);
   R_Date("MAMS-21970", 3688, 29)
     R_Date("MAMS-21975", 3620, 22);
   R_Date("MAMS-21971", 3641, 29);
   R_Date("MAMS-18907", 3615, 24);
   R_Date("MAMS-18930", 3614, 19)
     R_Date("MAMS-21972", 3632, 21)
     R_Date("MAMS-18973", 3631, 20)
     R_Date("MAMS-18955", 3574, 19);
   R_Date("MAMS-18906", 3625, 23)
     R_Date("MAMS-23732", 3534, 23)
     R_Date("MAMS-18897", 3599, 22);
   R_Date("MAMS-18908", 3621, 23)
     R_Date("MAMS-18895", 3623, 23)
     R_Date("MAMS-21582", 3594, 37)
     R_Date("MAMS-18911", 3581, 23);
   R_Date("MAMS-18903", 3600, 24)
     R_Date("MAMS-18905", 3575, 25)
     R_Date("MAMS-18939", 3559, 24)
     R_Date("MAMS-18931", 3594, 19)
     R_Date("MAMS-21563", 3616, 28)
     R_Date("MAMS-18926", 3598, 18);
   R_Date("MAMS-18942", 3558, 23);
   R_Date("MAMS-18940 + 18941", 3566, 11);
   R_Date("MAMS-18891", 3596, 22);
   R_Date("MAMS-23738", 3554, 24);
   R_Date("MAMS-21593", 3563, 28);
   R_Date("MAMS-21577", 3478, 33);
   R_Date("MAMS-18932", 3550, 19);
   R_Date("MAMS-21568", 3552, 27);
   R_Date("MAMS-21583", 3508, 34);
   R_Date("MAMS-21570", 3469, 28);
   R_Date("MAMS-21567", 3582, 28);
   R_Date("MAMS-21574", 3492, 33);
   R_Date("MAMS-21590", 3489, 28);
   R_Date("MAMS-21580", 3489, 34);
   R_Date("MAMS-21564", 3493, 28);
   R_Date("MAMS-21571", 3486, 27);
   R_Date("MAMS-21562", 3477, 28);
   R_Date("MAMS-21594", 3470, 27);
  };
  KDE_Model("Stretched GER")
  {
   color="#b79f00";
   R_Date("MAMS-21550", 3360, 37);
   R_Date("MAMS-21548", 3310, 37);
   R_Date("MAMS-21556", 3288, 27);
   R_Date("MAMS-21551", 3207, 37);
   R_Date("MAMS-21546", 3132, 42);
  };
  KDE_Model("Inhumation/Burial mound GER")
  {
   color="#7cae00";
   R_Date("Erl-4664", 3102, 63);
   R_Date("Erl-4662", 3240, 54);
   R_Date("Erl-4670", 3110, 58);
   R_Date("Erl-4667", 3227, 58);
   R_Date("Utc-11339", 3107, 45);
   R_Date("Erl-4668", 3132, 55);
   R_Date("Erl-4669", 3055, 56);
   R_Date("Utc-11342", 3230, 42);
   R_Date("Erl-4663", 3261, 61);
   R_Date("Utc-11338", 3149, 37);
   R_Date("Utc-11340", 3249, 41);
   R_Date("Erl-4665", 3200, 65);
   R_Date("Erl-4666", 3083, 57);
  };
 };
