# Supplementary material for: Central European Early Bronze Age chronology revisited: A Bayesian examination of large-scale radiocarbon dating
Source: PLoS One. 2020 Dec 28;15(12):e0243719. doi: 10.1371/journal.pone.0243719 (PMC7769557; doi:10.1371/journal.pone.0243719)
Supplement: S5 File — R-script for visualizing OxCal plots in one timeline. (RMD) [file pone.0243719.s005.Rmd]

---
title: "S10 - Central European Early Bronze Age Chronology revisited: A Bayesian Examination of Large-Scale Radiocarbon Dating"
author: "Martin Hinz, Mirco Brunner"
date: "03 December 2020"
output: html_document
editor_options: 
  chunk_output_type: console
---

```{r setup, include=FALSE}
knitr::opts_chunk$set(echo = TRUE)
```
## Install OxcAAr
```{r}
if(!require('devtools')) install.packages('devtools')
library(devtools)
install_github('ISAAKiel/oxcAAR')

```

```{r}
#install.packages(oxcAAR)
library(oxcAAR)

quickSetupOxcal()
```


## Load libraries and set parameters
```{r}
library(dplyr)
library(ggplot2)
library(cowplot)

time_window <- c(-2500, -1000)

plot_parameters <- ggplot() + xlim(min(time_window), max(time_window)) + theme_minimal() + theme(legend.position="bottom")
```


## Sequence - phase model and kde_plots
```{r}


custom.col <- c("#f8766d", "#b79f00", "#7cae00", 
                "#00bfc4", "#e76bf3", "#52854C", "#4E84C4", "#293352")

my_oxcal_code <- '

Plot()
 {
  Sequence()
  {
   Boundary("Start BBP");
   Phase("BBP")
   {
    KDE_Plot("BBP")
    {
     color="#f8766d";
     R_Date("MAMS-18914", 3942, 25);
     R_Date("MAMS-18887", 3924, 23);
     R_Date("B-865", 3920, 60);
     R_Date("MAMS-18935", 3910, 20);
     R_Date("MAMS-18948", 3893, 22);
     R_Date("MAMS-18919", 3871, 25);
     R_Date("MAMS-18915", 3863, 25);
     R_Date("MAMS-18918", 3860, 25);
     R_Date("MAMS-18934", 3840, 20);
     R_Date("MAMS-18945", 3831, 24);
     R_Date("MAMS-18947", 3827, 25);
     R_Date("B-3061", 3820, 70);
     R_Date("MAMS-18949", 3819, 24);
     R_Date("MAMS-18917", 3815, 25);
     R_Date("MAMS-18922", 3810, 19);
     R_Date("B-6161", 3790, 80);
     R_Date("MAMS-18944", 3789, 24);
     R_Date("MAMS-18913", 3788, 23);
     R_Date("MAMS-18916", 3774, 24);
     R_Date("MAMS-18921", 3748, 19);
     R_Date("MAMS-18920", 3743, 19);
     R_Date("MAMS-18912", 3741, 24);
     Span("Span of BBP");
     Interval("Duration BBP");
    };
   };
   Boundary("Transition BBP/Bz A1");
   Phase("Bz A1")
   {
    KDE_Plot("Bz A1")
    {
     color="#b79f00";
     R_Date("MAMS-21968", 3712, 29);
     R_Date("MAMS-18966", 3707, 24);
     R_Date("MAMS-18956", 3697, 20);
     R_Date("B-2593", 3700, 100);
     R_Date("MAMS-21967", 3700, 30);
     R_Date("MAMS-21974", 3662, 21);
     R_Date("MAMS-18971", 3635, 20);
     R_Date("MAMS-18965", 3662, 24);
     R_Date("MAMS-18901", 3664, 24);
     R_Date("MAMS-18970", 3639, 20);
     R_Date("MAMS-18967", 3638, 24);
     R_Date("MAMS-18953", 3648, 19);
     R_Date("MAMS-18898", 3603, 23);
     R_Date("MAMS-18890", 3611, 23);
     R_Date("MAMS-18902", 3602, 24);
     R_Date("MAMS-18889", 3626, 22);
     R_Date("MAMS-18962", 3621, 20);
     R_Date("MAMS-18958", 3606, 20);
     R_Date("MAMS-21970", 3688, 29);
     R_Date("MAMS-21975", 3620, 22);
     R_Date("MAMS-21971", 3641, 29);
     R_Date("MAMS-18907", 3615, 24);
     R_Date("MAMS-18930", 3614, 19);
     R_Date("MAMS-21972", 3632, 21);
     R_Date("MAMS-18973", 3631, 20);
     R_Date("MAMS-18955", 3574, 19);
     R_Date("MAMS-18906", 3625, 23);
     R_Date("MAMS-23732", 3534, 23);
     R_Date("MAMS-18897", 3599, 22);
     R_Date("MAMS-18908", 3621, 23);
     R_Date("MAMS-18895", 3623, 23);
     R_Date("MAMS-21582", 3594, 37);
     R_Date("MAMS-18911", 3581, 23);
     R_Date("MAMS-18903", 3600, 24);
     R_Date("MAMS-18905", 3575, 25);
     R_Date("MAMS-18939", 3559, 24);
     R_Date("MAMS-18931", 3594, 19);
     R_Date("MAMS-21563", 3616, 28);
     R_Date("MAMS-18926", 3598, 18);
     R_Date("MAMS-18942", 3558, 23);
     R_Date("MAMS-18940 + 18941", 3566, 11);
     R_Date("MAMS-18891", 3596, 22);
     R_Date("MAMS-23738", 3554, 24);
     R_Date("MAMS-21593", 3563, 28);
     R_Date("MAMS-21577", 3478, 33);
     R_Date("MAMS-18932", 3550, 19);
     R_Date("MAMS-21568", 3552, 27);
     R_Date("MAMS-21583", 3508, 34);
     R_Date("MAMS-21570", 3469, 28);
     R_Date("MAMS-21567", 3582, 28);
     R_Date("MAMS-21574", 3492, 33);
     R_Date("MAMS-21590", 3489, 28);
     R_Date("MAMS-21580", 3489, 34);
     R_Date("MAMS-21564", 3493, 28);
     Span("Span of Bz A1");
     Interval("Duration Bz A1");
    };
   };
   Boundary("Transition Bz A1/A2");
   Phase("Bz A2")
   {
    KDE_Plot("Bz A2")
    {
     color="#7cae00";
     
     R_Date("MAMS-30970", 3441, 24);
     R_Date("MAMS-30973", 3460, 24);
     R_Date("MAMS-30971", 3583, 23);
     R_Date("MAMS-31892", 3475, 21);     
    R_Date("MAMS-21571", 3486, 27);
     R_Date("MAMS-21562", 3477, 28);
     R_Date("MAMS-21594", 3470, 27);
     R_Date("ETH-15183/UZ-3885", 3600, 50);
     R_Date("ETH-15182/UZ-3884", 3555, 55);
     R_Date("BE-6983.1.1", 3528, 18);
     R_Date("ETH-15180b/UZ-3882b", 3475, 55);
     R_Date("BE-6982.1.1", 3474, 19);
     R_Date("ETH-15179/UZ-3881", 3455, 55);
     R_Date("BE-6981.1.1", 3424, 18);
     R_Date("ETH-39465/UZ-5770", 3390, 35);
     R_Combine("Spiez-Einigen, Holleeweg Grab 1970.2.2")
     {
      R_Date("ETH-38655 / UZ-5762", 3360, 25);
      R_Date("ETH-15181 / UZ-3883", 3325, 55);
     };
     R_Date("ETH-38654/UZ-5761", 3310, 25);
     R_Combine("Donath, Sursés 3A")
     {
      R_Date("BE-6718.1.1", 3289, 36);
      R_Date("BE-6719.1.1", 3358, 36);
     };
     R_Combine("Donath, Sursés 3B")
     {
      R_Date("BE-6722.1.1", 3294, 36);
      R_Date("BE-6723.1.1", 3352, 35);
     };
     Span("Span of Bz A2");
     Interval("Duration Bz A2");
    };
   };
   Boundary("Transition Bz A2/B");
   Phase("Bz B")
   {
    KDE_Plot("Bz B")
    {
     color="#00bfc4";
     R_Date("MAMS-21550", 3360, 37);
     R_Date("MAMS-21548", 3310, 37);
     R_Date("MAMS-21556", 3288, 27);
     R_Date("MAMS-21551", 3207, 37);
     R_Date("MAMS-21546", 3132, 42);
     R_Date("ETH-15757", 3285, 55);
     R_Date("Erl-4663", 3261, 61);
     R_Date("Utc-11340", 3249, 41);
     R_Date("Erl-4665", 3200, 65);
     R_Date("Utc-11342", 3230, 42);
     Span("Span of Bz B");
     Interval("Duration Bz B");
    };
   };
   Boundary("Transition Bz B/C");
   Phase("Bz C")
   {
    KDE_Plot("Bz C")
    {
     color="#e76bf3";
     R_Date("Erl-4670", 3110, 58);
     R_Date("Utc-11339", 3107, 45);
     R_Date("Erl-4668", 3132, 55);
     R_Date("Utc-11338", 3149, 37);
     R_Date("ETH-17758", 3130, 75);
     R_Date("ETH-15759", 3125, 55);
     R_Date("Erl-4662", 3240, 54);
     R_Date("Erl-4667", 3227, 58);
     R_Date("Erl-4664", 3102, 63);
     R_Date("Erl-4666", 3083, 57);
     R_Date("Erl-4669", 3055, 56);
     R_Date("Ua-17892", 3170, 65);
     R_Date("Ua-17891", 3195, 70);
     R_Date("Ua-17894", 3195, 60);
     R_Date("Ua-17889", 3235, 70);
     R_Date("BE-8433", 3235, 21);
     R_Date("BE-9382", 3108, 20);
     Span("Span of Bz C");
     Interval("Duration Bz C");
    };
   };
   Boundary("End Bz C");
  };
 };


'
my_result_file <- executeOxcalScript(my_oxcal_code)
my_result_text <- readOxcalOutput(my_result_file)
my_result_data <- parseOxcalOutput(my_result_text, only.R_Date = F)
  
#saveRDS(my_result_data, file="model1.rds")
#my_result_data <- readRDS(file="model1.rds")

# plot(my_result_data)

kde_plots <- my_result_data %>% sapply("[[", "type") == "KDE_Plot"

prior_probs <- my_result_data[kde_plots] %>% sapply("[[", "raw_probabilities")
prior_probs_length <- apply(prior_probs,2,function(x) length(x[[1]]))
prior_probs_name <- rep(names(prior_probs_length), prior_probs_length)
prior_dates_comb <- prior_probs[1,] %>% t %>% c() %>% unlist()
prior_probs_comb <- prior_probs[2,] %>% t %>% c() %>% unlist()
prior_probs_for_plot <- data.frame(dates = prior_dates_comb,
                                   probs = prior_probs_comb,
                                   name = prior_probs_name)

post_probs <- my_result_data[kde_plots] %>% sapply("[[", "posterior_probabilities")
post_probs_length <- apply(post_probs,2,function(x) length(x[[1]]))
post_probs_name <- rep(names(post_probs_length), post_probs_length)
post_dates_comb <- post_probs[1,] %>% t %>% c() %>% unlist()
post_probs_comb <- post_probs[2,] %>% t %>% c() %>% unlist()
post_probs_for_plot <- data.frame(dates = post_dates_comb,
                                  probs = post_probs_comb,
                                  name = post_probs_name)

plot1 <- plot_parameters +
  geom_ribbon(data = post_probs_for_plot,
              aes(x=dates,ymax=probs, ymin=0, fill = name, colour = name), alpha = .5) +
  geom_line(data = prior_probs_for_plot,
            aes(x=dates,y=probs, color = name), alpha = .5) +
  labs(fill = "", colour = "") +
  ylab("Probability") +
  xlab("") +
  scale_fill_manual(values = custom.col) +
  scale_colour_manual(values=custom.col)

```


## burial rites CH in kde_models

```{r}
custom.col <- c("#f8766d", "#b79f00", "#7cae00", 
                "#00bfc4", "#e76bf3", "#52854C", "#4E84C4", "#293352")

my_oxcal_code <- '

Plot()
 {
  KDE_Model("1 Dolmen")
  {
   color="#f8766d";
   R_Date("B-865", 3920, 60);
   R_Date("B-3061", 3820, 70);
   R_Date("B-3064", 3790, 80);
  };
  KDE_Model("2 Crouched")
  {
   color="#b79f00";
   R_Date("ETH-14757", 3655, 60);
   R_Date("ETH-14758", 3620, 55);
  };
  KDE_Model("3 Stretched")
  {
   color="#7cae00";
   R_Date("ETH-15180b/UZ-3882b", 3475, 50);
   R_Date("BE-6982.1.1", 3474, 19);
   R_Date("ETH-15179/UZ-3881", 3455, 50);
   R_Date("ETH-36683", 3455, 50);
   R_Date("BE-6981.1.1", 3424, 18);
   R_Date("UZ-4750/ETH-25606", 3410, 45);
   R_Date("ETH-15183/UZ-3885", 3600, 50);
   R_Date("ETH-15182/UZ-3884", 3555, 50);
   R_Date("ETH-36682", 3525, 50);
   R_Date("ETH-39465/UZ-5770", 3390, 50);
   R_Date("ETH-15186/UZ-3888", 3385, 50);
   R_Date("ETH-38655/UZ-5762", 3360, 50);
   R_Date("ETH-15181/UZ-3883", 3325, 50);
   R_Date("BE-6712.1.1", 3323, 45);
   R_Date("ETH-38654/UZ-5761", 3310, 50);
   R_Date("CRG-1330", 3266, 82);
   R_Date("ETH-36589/UZ-5650", 3185, 50);
   R_Date("ETH-36588/UZ-5649", 3135, 50);
   R_Date("BE-6713.1.1", 3270, 37);
   R_Date("BE-6714.1.1", 3326, 34);
   R_Date("BE-6715.1.1", 3290, 20);
   R_Date("BE-6716.1.1", 3437, 21);
   R_Date("BE-6717.1.1", 3371, 42);
   R_Date("BE-6718.1.1", 3289, 36);
   R_Date("BE-6719.1.1", 3358, 36);
   R_Date("BE-6722.1.1", 3294, 36);
   R_Date("BE-6723.1.1", 3352, 35);
   R_Date("UZ-4751/ETH-25607", 3205, 55);
   R_Date("BE-6913.1.1", 3242, 19);
   R_Date("BE-6914.1.1", 3180, 33);
   R_Date("BE-6983.1.1", 3528, 18);
   R_Date("ETH-43878", 3320, 25);
  };
  KDE_Model("4 Inhumation/Burial mound")
  {
   color="#00bfc4";
   R_Date("ETH-28828", 3285, 50);
   R_Date("B-4992", 2760, 50);
   R_Date("ETH-15757", 3285, 55);
   R_Date("ETH-15759", 3125, 55);
   R_Date("ETH-15758", 3120, 60);
   R_Date("ETH-17760", 3380, 70);
   R_Date("ETH-17759", 3370, 70);
   R_Date("ETH-17758", 3130, 75);
   R_Date("Ua-17892", 3170, 65);
   R_Date("Ua-17891", 3195, 70);
   R_Date("Ua-17889", 3235, 70);
   R_Date("Ua-20702", 2610, 45);
  };
  KDE_Model("5 Cremation")
  {
   color="#e76bf3";
   R_Date("ETH-28829", 3085, 50);
   R_Date("ETH-28490", 3210, 50);
   R_Date("ETH-28491", 3125, 50);
   R_Date("Ua-24629", 2950, 40);
   R_Date("UZ-3809", 3120, 60);
   R_Date("ETH-26775/UZ-4914", 3020, 55);
   R_Date("B-4995", 3320, 50);
   R_Date("B-4998", 3140, 40);
   R_Date("B-4996", 3240, 40);
   R_Date("UZ-2715", 3080, 60);
   R_Date("UZ-2717", 2940, 60);
   R_Date("UZ-3707", 3140, 60);
   R_Date("KIA-11173", 3165, 32);
   R_Date("KIA-11172", 2963, 28);
   R_Date("KIA-11175", 2988, 29);
   R_Date("CRG-655", 2870, 70);
   R_Date("CRG-809", 2630, 50);
   R_Date("ETH-3182", 2645, 65);
   R_Date("Ua-17894", 3195, 60);
  };
 };


'
my_result_file <- executeOxcalScript(my_oxcal_code)
my_result_text <- readOxcalOutput(my_result_file)
my_result_data <- parseOxcalOutput(my_result_text, only.R_Date = F)

#saveRDS(my_result_data, file="model2.rds")
#my_result_data <- readRDS("model2.rds")

# plot(my_result_data)

kde_plots <- my_result_data %>% sapply("[[", "type") == "KDE_Model"

prior_probs <- my_result_data[kde_plots] %>% sapply("[[", "raw_probabilities")
prior_probs_length <- apply(prior_probs,2,function(x) length(x[[1]]))
prior_probs_name <- rep(names(prior_probs_length), prior_probs_length)
prior_dates_comb <- prior_probs[1,] %>% t %>% c() %>% unlist()
prior_probs_comb <- prior_probs[2,] %>% t %>% c() %>% unlist()
prior_probs_for_plot <- data.frame(dates = prior_dates_comb,
                                   probs = prior_probs_comb,
                                   name = prior_probs_name)

post_probs <- my_result_data[kde_plots] %>% sapply("[[", "posterior_probabilities")
post_probs_length <- apply(post_probs,2,function(x) length(x[[1]]))
post_probs_name <- rep(names(post_probs_length), post_probs_length)
post_dates_comb <- post_probs[1,] %>% t %>% c() %>% unlist()
post_probs_comb <- post_probs[2,] %>% t %>% c() %>% unlist()
post_probs_for_plot <- data.frame(dates = post_dates_comb,
                                  probs = post_probs_comb,
                                  name = post_probs_name)

plot2 <- plot_parameters +
  geom_ribbon(data = post_probs_for_plot,
              aes(x=dates,ymax=probs, ymin=0, fill = name, colour = name), alpha = .5) +
  geom_line(data = prior_probs_for_plot,
            aes(x=dates,y=probs, color = name), alpha = .5) +
  labs(fill = "", colour = "") +
  ylab("Probability") +
  xlab("") +
  scale_fill_manual(values = custom.col) +
  scale_colour_manual(values=custom.col)

```


## burial rites GER in kde_models


```{r}
custom.col <- c("#b79f00", "#7cae00", "#00bfc4")

my_oxcal_code <- '

Plot()
 {
  KDE_Model("1 Crouched")
  {
   color="#b79f00";
  R_Date("MAMS-18914", 3942, 25);
  R_Date("MAMS-18919", 3871, 25);
  R_Date("MAMS-18915", 3863, 25);
  R_Date("MAMS-18918", 3860, 25);
  R_Date("MAMS-18917", 3815, 25);
  R_Date("MAMS-18913", 3788, 23);
  R_Date("MAMS-18916", 3774, 24);
  R_Date("MAMS-18921", 3748, 19);
  R_Date("MAMS-18920", 3743, 19);
  R_Date("MAMS-18912", 3741, 24);
  R_Date("MAMS-18959", 3679, 20);
  R_Date("MAMS-18963", 3717, 23);
  R_Date("MAMS-18966", 3707, 24);
  R_Date("MAMS-18956", 3697, 20);
  R_Date("MAMS-18964", 3681, 23);
  R_Date("MAMS-18965", 3662, 24);
  R_Date("MAMS-18953", 3648, 19);
  R_Date("MAMS-18970", 3639, 20);
  R_Date("MAMS-18967", 3638, 24);
  R_Date("GrA-20281/21373", 3705, 40);
  R_Date("MAMS-18971", 3635, 20);
  R_Date("MAMS-18973", 3631, 20);
  R_Date("MAMS-18968", 3631, 24);
  R_Date("MAMS-18962", 3621, 20);
  R_Date("MAMS-18972", 3613, 20);
  R_Date("MAMS-18957", 3612, 20);
  R_Date("MAMS-18960", 3608, 20);
  R_Date("MAMS-18958", 3606, 20);
  R_Date("MAMS-18954", 3592, 19);
  R_Date("MAMS-18955", 3574, 19);
  R_Date("MAMS-23732", 3534, 23);
  R_Date("MAMS-18961", 3619, 20);
  R_Date("MAMS-18937", 3612, 25);
  R_Date("MAMS-18951", 3602, 25);
  R_Date("MAMS-18938", 3597, 24);
  R_Date("MAMS-18946", 3586, 24);
  R_Date("MAMS-18933", 3570, 19);
  R_Date("MAMS-18940 + 18941", 3566, 11);
  R_Date("MAMS-18939", 3559, 24);
  R_Date("MAMS-18942", 3558, 23);
  R_Date("MAMS-18943", 3553, 24);
  R_Date("MAMS-18950", 3549, 25);
  R_Date("MAMS-18935", 3910, 20);
  R_Date("MAMS-18948", 3893, 22);
  R_Date("MAMS-18934", 3840, 20);
  R_Date("MAMS-18945", 3831, 24);
  R_Date("MAMS-18947", 3827, 25);
  R_Date("MAMS-18949", 3819, 24);
  R_Date("MAMS-18944", 3789, 24);
  R_Date("Erl-9622", 3484, 42);
  R_Date("MAMS-21563", 3616, 28);
  R_Date("MAMS-21582", 3594, 37);
  R_Date("MAMS-21593", 3563, 28);
  R_Date("MAMS-21569", 3560, 28);
  R_Date("MAMS-23738", 3554, 24);
  R_Date("MAMS-21568", 3552, 27);
  R_Date("MAMS-21584", 3548, 34);
  R_Date("MAMS-21573", 3531, 34);
  R_Date("MAMS-21583", 3508, 34);
  R_Date("MAMS-21575", 3504, 33);
  R_Date("MAMS-21564", 3493, 28);
  R_Date("MAMS-21574", 3492, 33);
  R_Date("MAMS-21580", 3489, 34);
  R_Date("MAMS-21590", 3489, 28);
  R_Date("MAMS-21571", 3486, 27);
  R_Date("MAMS-21587", 3480, 34);
  R_Date("MAMS-21577", 3478, 33);
  R_Date("MAMS-21562", 3477, 28);
  R_Date("MAMS-24586", 3474, 34);
  R_Date("MAMS-21594", 3470, 27);
  R_Date("MAMS-21570", 3469, 28);
  R_Date("MAMS-21585", 3469, 35);
  R_Date("MAMS-21576", 3459, 34);
  R_Date("MAMS-21578", 3456, 34);
  R_Date("MAMS-21565", 3454, 28);
  R_Date("MAMS-21588", 3433, 28);
  R_Date("MAMS-21591", 3422, 28);
  R_Date("MAMS-21595", 3417, 27);
  R_Date("MAMS-21592", 3370, 27);
  R_Date("MAMS-21566", 3364, 28);
  R_Date("MAMS-21579", 3329, 35);
  R_Date("MAMS-21581", 3294, 34);
  R_Date("MAMS-21589", 3292, 28);
  R_Date("MAMS-21572", 3505, 33);
  R_Date("MAMS-21567", 3582, 28);
  R_Date("MAMS-18887", 3924, 23);
  R_Date("MAMS-18894", 3671, 22);
  R_Date("MAMS-18901", 3664, 24);
  R_Date("MAMS-18889", 3626, 22);
  R_Date("MAMS-18906", 3625, 23);
  R_Date("MAMS-18895", 3623, 23);
  R_Date("MAMS-18908", 3621, 23);
  R_Date("MAMS-18893", 3618, 22);
  R_Date("MAMS-18892", 3616, 23);
  R_Date("MAMS-18907", 3615, 24);
  R_Date("MAMS-18890", 3611, 23);
  R_Date("MAMS-18896", 3609, 22);
  R_Date("MAMS-18909", 3608, 23);
  R_Date("MAMS-18898", 3603, 23);
  R_Date("MAMS-18902", 3602, 24);
  R_Date("MAMS-18903", 3600, 24);
  R_Date("MAMS-18888", 3599, 22);
  R_Date("MAMS-18897", 3599, 22);
  R_Date("MAMS-18891", 3596, 22);
  R_Date("MAMS-18900", 3581, 23);
  R_Date("MAMS-18911", 3581, 23);
  R_Date("MAMS-18905", 3575, 25);
  R_Date("MAMS-18910", 3567, 23);
  R_Date("MAMS-18899", 3567, 23);
  R_Date("MAMS-18904", 3562, 24);
  R_Date("MAMS-24813 & MAMS 24814", 3540, 20);
  R_Date("MAMS-24812", 3527, 24);
  R_Date("MAMS-24811", 3512, 23);
  R_Date("MAMS-21968", 3712, 29);
  R_Date("MAMS-21967", 3700, 30);
  R_Date("MAMS-21970", 3688, 29);
  R_Date("MAMS-21976", 3686, 21);
  R_Date("MAMS-21974", 3662, 21);
  R_Date("MAMS-21971", 3641, 29);
  R_Date("MAMS-21972", 3632, 21);
  R_Date("MAMS-21975", 3620, 22);
  R_Date("MAMS-21969", 3604, 29);
  R_Date("MAMS-21973", 3537, 22);
  R_Date("MAMS-18922", 3810, 19);
  R_Date("MAMS-18930", 3614, 19);
  R_Date("MAMS-18927", 3601, 19);
  R_Date("MAMS-18926", 3598, 18);
  R_Date("MAMS-18928", 3596, 19);
  R_Date("MAMS-18931", 3594, 19);
  R_Date("MAMS-18929", 3573, 19);
  R_Date("MAMS-18925", 3555, 19);
  R_Date("MAMS-18932", 3550, 19);
  R_Date("MAMS-18924", 3544, 19);
  R_Date("MAMS-18923", 3523, 18);
  R_Date("MAMS-21544", 3324, 34);
    R_Date("MAMS-30970", 3441, 24);
     R_Date("MAMS-30973", 3460, 24);
     R_Date("MAMS-30971", 3583, 23);
     R_Date("MAMS-31892", 3475, 21); 
  };
  KDE_Model("2 Stretched")
  {
   color="#7cae00";
  R_Date("MAMS-21555", 3370, 38);
  R_Date("MAMS-21550", 3360, 37);
  R_Date("MAMS-21561", 3349, 29);
  R_Date("MAMS-21548", 3310, 37);
  R_Date("MAMS-21554", 3309, 37);
  R_Date("MAMS-21553", 3296, 36);
  R_Date("MAMS-21557", 3295, 28);
  R_Date("MAMS-21556", 3288, 27);
  R_Date("MAMS-21552", 3288, 27);
  R_Date("MAMS-21543", 3283, 32);
  R_Date("MAMS-21560", 3282, 28);
  R_Date("MAMS-21559", 3241, 28);
  R_Date("MAMS-21541", 3227, 33);
  R_Date("MAMS-21549", 3225, 36);
  R_Date("MAMS-21551", 3207, 37);
  R_Date("MAMS-21546", 3132, 42);
  R_Date("MAMS-21547", 3124, 36);
  R_Date("MAMS-21545", 3075, 41);
  };
  KDE_Model("3 Inhumation/Burial mound")
  {
   color="#00bfc4";
  R_Date("Erl-4664", 3102, 63);
  R_Date("Erl-4662", 3240, 54);
  R_Date("Erl-4670", 3110, 58);
  R_Date("Erl-4667", 3227, 58);
  R_Date("Utc-11339", 3107, 45);
  R_Date("Erl-4668", 3132, 55);
  R_Date("Erl-4669", 3055, 56);
  R_Date("Utc-11342", 3230, 42);
  R_Date("Erl-4663", 3261, 61);
  R_Date("Utc-11338", 3149, 37);
  R_Date("Utc-11340", 3249, 41);
  R_Date("Erl-4665", 3200, 65);
  R_Date("Erl-4666", 3083, 57);
  };
 };


'
my_result_file <- executeOxcalScript(my_oxcal_code)
my_result_text <- readOxcalOutput(my_result_file)
my_result_data <- parseOxcalOutput(my_result_text, only.R_Date = F)

#saveRDS(my_result_data, file="model3.rds")
#my_result_data <- readRDS("model3.rds")

# plot(my_result_data)

kde_plots <- my_result_data %>% sapply("[[", "type") == "KDE_Model"

prior_probs <- my_result_data[kde_plots] %>% sapply("[[", "raw_probabilities")
prior_probs_length <- apply(prior_probs,2,function(x) length(x[[1]]))
prior_probs_name <- rep(names(prior_probs_length), prior_probs_length)
prior_dates_comb <- prior_probs[1,] %>% t %>% c() %>% unlist()
prior_probs_comb <- prior_probs[2,] %>% t %>% c() %>% unlist()
prior_probs_for_plot <- data.frame(dates = prior_dates_comb,
                                   probs = prior_probs_comb,
                                   name = prior_probs_name)

post_probs <- my_result_data[kde_plots] %>% sapply("[[", "posterior_probabilities")
post_probs_length <- apply(post_probs,2,function(x) length(x[[1]]))
post_probs_name <- rep(names(post_probs_length), post_probs_length)
post_dates_comb <- post_probs[1,] %>% t %>% c() %>% unlist()
post_probs_comb <- post_probs[2,] %>% t %>% c() %>% unlist()
post_probs_for_plot <- data.frame(dates = post_dates_comb,
                                  probs = post_probs_comb,
                                  name = post_probs_name)

plot3 <- plot_parameters + 
  geom_ribbon(data = post_probs_for_plot,
              aes(x=dates,ymax=probs, ymin=0, fill = name, colour = name), alpha = .5) +
  geom_line(data = prior_probs_for_plot,
            aes(x=dates,y=probs, color = name), alpha = .5) +
  labs(fill = "", colour = "") +
  ylab("Probability") +
  xlab("Date") +
  scale_fill_manual(values = custom.col) +
  scale_colour_manual(values=custom.col)


```


# showing all three plots in one pane

```{r}

plot_grid(plot1, plot2, plot3, labels = "AUTO", ncol = 1, label_x = .9)

```
