# Supplementary material for: Central European Early Bronze Age chronology revisited: A Bayesian examination of large-scale radiocarbon dating
Source: PLoS One. 2020 Dec 28;15(12):e0243719. doi: 10.1371/journal.pone.0243719 (PMC7769557; doi:10.1371/journal.pone.0243719)
Supplement: S1 Data — List of all sites and burials used in the analysis with their radiocarbon dates. (ODS) [file pone.0243719.s006.ods]

## Sheet: Sites
ID	Fundstelle	x	y	Rite	Lit:
1	Altenmarkt, Osterhofen am Stadtwald	13.007469	48.697616	Inhumation	Massy et al. 2018
2	Aschheim, Feldkirchner Feld	11.71675	48.15904	Inhumation	Massy 2018, Kat. 1.
3	Aschheim, Kita	11.72194	48.16185	Inhumation	Massy 2018, Kat. 2.
4	Aschheim, Sportplatz	11.7169	48.16337	Inhumation	Massy 2018, Kat. 3.
5	Aschheim, Südlich Postfachzentrum	11.73883	48.16126	Inhumation	Massy 2018, Kat. 4.
6	Barmaz I	6.94848	46.272795	Inhumation	Capuzzo and Barceló, 2015
7	Bergheim, Förchenaufeld	11.27087	48.75374	Inhumation	Massy 2018, Kat. 5.
8	Bex VD-les Mûriers	7.002402	46.240773	Inhumation	Capuzzo and Barceló, 2015
9	Birch, Düdingen	7.187187	46.85542	Inhumation	Capuzzo and Barceló, 2015
10	Birmensdorf, Rameren	8.451275	47.360029	Cremation and inhumation	Capuzzo and Barceló, 2015
11	Blankburg, am Burgfeld	10.82048	48.58119	Inhumation	Massy 2018, Kat. 6.
12	Bobenheim-Roxheim „Ernst Roth Straße / Neubau Korz“	8.354264	49.587182	Inhumation	Müller and Lohrke, 2009
13	Bulle FR, Le Terraillet	7.061908	46.631125	Cremation	Capuzzo and Barceló, 2015
14	Buxheim, Bierwegparallele	11.29593	48.80708	Inhumation	Massy 2018, Kat. 7.
15	Buxheim, Dünzlau	11.32522	48.78597	Inhumation	Massy 2018, Kat. 8.
16	Chables/Les Biolleyres	6.817829	46.817499	Inhumation	Duvanel et al., 2018
17	Chieming, Grabenstätt	12.53836	47.87134	Inhumation	Massy 2018, Kat. 9.
18	Desching, Mühläcker	11.48415	48.79816	Inhumation	Massy 2018, Kat. 10.
19	Donath, Sursés	9.426271	46.628889	Inhumation
20	Eching, BMW-Lager	11.64382	48.31059	Inhumation	Massy 2018, Kat. 11.
21	Eching, Dietersheim	11.66818	48.28298	Inhumation	Massy 2018, Kat. 12.
22	Eching, Hirmerfeld und Liebigstrasse	11.63621	48.30347	Inhumation	Massy 2018, Kat. 13.
23	Enney, Le Bugnon	7.086965	46.569754	Inhumation
24	Fällanden-Fröschbach	8.644476	47.369438	Cremation	Capuzzo and Barceló, 2015
25	Freiham, Gut Freiham	11.40877	48.14026	Inhumation	Massy 2018, Kat. 14.
26	Friedberg, Metzgerwäldchen	10.98156	48.34656	Inhumation	Massy 2018, Kat.15.
27	Germering, Breslauer Strasse	11.37384	48.13905	Inhumation	Massy 2018, Kat. 16.
28	Grossmehring, Strassgwender	11.54672	48.76864	Inhumation	Massy 2018, Kat. 17.
29	Grünwald, Gymnasium	11.52773	48.03729	Inhumation	Massy 2018, Kat. 18.
30	Günzburg, Ulmer Strasse	10.26052	48.45267	Inhumation	Massy 2018, Kat. 19.
31	Harthausen b. Feldhausen „Bühl“ Hügel 1	9.276144	48.266254	Inhumation	Müller and Lohrke, 2009
32	Haunstetten, Postillionstrasse	10.89103	48.29573	Inhumation	Massy 2018, Kat. 20.
33	Haunstetten, unterer Talweg 109-111-113	10.89007	48.31421	Inhumation	Massy 2018, Kat. 23.
34	Haunstetten, unterer Talweg 58-62	10.89153	48.31611	Inhumation	Massy 2018, Kat. 21.
35	Haunstetten, unterer Talweg 85	10.89153	48.31966	Inhumation	Massy 2018, Kat. 22.
36	Heroldingen, Hoppingen	10.64019	48.81455	Inhumation	Massy 2018, Kat. 24.
37	Hilterfingen - Schlosspark Hünegg	7.6531611	46.740221	Inhumation	Hafner and Suter, 1998
38	Hilterfingen – Im Äbnit/Tannbühlstrasse	7.6660355	46.7368588	Inhumation	Hafner and Suter, 1998
39	Hundersingen „Weidenhang“ Hügel	9.399261	48.077424	Inhumation	Müller and Lohrke, 2009
40	Hurlach, Mitterfeld	10.81681	48.1154	Inhumation	Massy 2018, Kat. 25.
41	Ingolstadt-Mailing, MIBA-Gelände	11.4828	48.78881	Inhumation	Massy 2018, Kat. 27.
42	Ingolstadt, Carraraplatz	11.42754	48.76351	Inhumation	Massy 2018, Kat. 26.
43	Kleinaitingen, Gewerbegebiet Nord	10.84499	48.22281	Inhumation	Massy 2018, Kat. 28.
44	Kleinaitingen, Herbst- und Friedenstrasse	10.84271	48.21682	Inhumation	Massy 2018, Kat. 29.
45	Kleinprüfening „Buchschlag“	12.026378	49.006902	Inhumation	Müller and Lohrke, 2009
46	Königsbrunn, Afra- und Augustusstrasse	10.87959	48.27458	Inhumation	Massy 2018, Kat. 30.
47	Königsbrunn, Kiesgrube Burkhart	10.86556	48.24923	Inhumation	Massy 2018, Kat. 31.
48	Königsbrunn, obere Kreuzstrasse	10.87857	48.26656	Inhumation	Massy 2018, Kat. 32.
49	Königsbrunn, Simpertstrasse	10.88068	48.2743	Inhumation	Massy 2018, Kat. 33.
50	Koppigen, Usserfeld	7.586912	47.135558	Cremation	Capuzzo and Barceló, 2015
51	Kösching, Frühlingsstrasse	11.49248	48.8074	Inhumation	Massy 2018, Kat. 34.
52	Kraiburg, Römerstrass	12.43985	48.18507	Inhumation	Massy 2018, Kat. 35.
53	Laax-Salums	9.264646	46.807846	Inhumation
54	Maisach-Gernlinden, Südumgehung	11.28251	48.21106	Inhumation	Massy 2018, Kat. 37.
55	Maisach, Frauenstrasse	11.24539	48.21209	Inhumation	Massy 2018, Kat. 36.
56	Mammendorf, Bürgermeister-Drexler-Bogen	11.15224	48.20397	Inhumation	Massy 2018, Kat. 38.
57	Manching, Hundsruckenacker	11.51161	48.72376	Inhumation	Massy 2018, Kat. 39.
58	Manching, Westenhausen	11.51185	48.72647	Inhumation	Massy 2018, Kat. 40.
59	Marching, Gangsteig	11.71623	48.81994	Inhumation	Massy 2018, Kat. 41.
60	Mehrstetten „Oberes Häule“ Hügel 2	9.564886	48.375872	Inhumation	Müller and Lohrke, 2009
61	Menning, Bachberg	11.60144	48.78314	Inhumation	Massy 2018, Kat. 42.
62	Möttingen, Baadfeld	10.58904	48.80872	Inhumation	Massy 2018, Kat. 43.
63	München-Trudering, Friesen- und Karpfenstrasse	11.66376	48.12368	Inhumation	Massy 2018, Kat. 45.
64	München, Stegmühlstrasse	11.64875	48.16277	Inhumation	Massy 2018, Kat. 44.
65	Murten-Löwenberg	7.14114	46.938626	Inhumation	Capuzzo and Barceló, 2015
66	Mutterstadt „Auf dem Limburg“	8.349521	49.43673	Inhumation	Müller and Lohrke, 2009
67	Neftenbach I (Steinmöri)	8.670611	47.526343	Cremation	Capuzzo and Barceló, 2015
68	Neftenbach II (Zürichstrasse 55)	8.66072	47.525379	Cremation	Capuzzo and Barceló, 2015
69	Nersingen-Leibi, Steinegert	10.110704	48.432365	Inhumation	Müller and Lohrke, 2009
70	Nersingen, Leibi	10.11004	48.43155	Inhumation	Massy 2018, Kat. 46.
71	Nördlingen-Baldingen, am Mühlweg Ost	10.48151	48.86364	Inhumation	Massy 2018, Kat. 47.
72	Oberottmarshausen, Kiesgrube Lauter	10.84977	48.22519	Inhumation	Massy 2018, Kat. 48.
73	Poing, Nord	11.79799	48.17713	Inhumation	Massy 2018, Kat. 49.
74	Poing, Siemensgelände	11.7976	48.16703	Inhumation	Massy 2018, Kat. 50.
75	Posieux, Châtillon	7.116337	46.778196	Inhumation
76	Raisting, Langpommer-Äcker	11.11825	47.90616	Inhumation	Massy 2018, Kat. 51.
77	Rohrenfels	11.15601	48.68668	Inhumation	Massy 2018, Kat. 52.
78	Rüthi, Hirschensprung	9.547261	47.301998	Inhumation	Rigert, 2005
79	Schwabmünchen-Mittelstetten	10.76504	48.19912	Inhumation	Massy 2018, Kat. 53.
80	Singen am Hohentwiel	8.84113	47.76044	Inhumation	Massy 2018
81	Sion VS Petit-Chasseur I	7.351298	46.231685	Inhumation	David-Elbiali, 2000
82	Sion VS Petit-Chasseur III	7.351298	46.231685	Inhumation	David-Elbiali, 2000
83	Sion VS Petit-Chasseur III	7.351298	46.231685	?	David-Elbiali, 2000
84	Spiez-Einigen, Holleeweg 3	7.636295	46.711842	Inhumation	Capuzzo and Barceló, 2015
85	Tafers, Kiesgrube Zelgli	7.216921	46.814373	Inhumation
86	Thun-Wiler	7.6660355	46.7368588	Inhumation	Hafner and Suter, 1998
87	Tiengen „Eidöre / Auf dem Buck“ Hügel A	8.269772	47.631748	Inhumation	Müller and Lohrke, 2009
88	Triesen, Fürst-Johann-Strasse 40	7.116337	46.778196	Inhumation
89	Unterbrunnham „Wagenau“ Hügel 16	12.720064	47.79367	Inhumation	Müller and Lohrke, 2009
90	Unterelchingen, Obstgartenstrasse	10.10224	48.45731	Inhumation	Massy 2018, Kat. 54.
91	Untermeitingen	10.810716	48.161442	Inhumation	Müller and Lohrke, 2009
92	Upflamör „Lautrieb“ Hügel 11	9.401044	48.210778	Inhumation	Müller and Lohrke, 2009
93	Vidy (Lausanne VD)	6.59496	46.521711	Cremation	Capuzzo and Barceló, 2015
94	Vufflens-la Ville VD, En Sency	6.536108	46.566304	Inhumation	Capuzzo and Barceló, 2015
95	Wehringen, Hochfeld	10.80879	48.25283	Inhumation	Massy 2018, Kat. 55.
96	Weichering, Toter Mann	11.3254	48.71178	Inhumation	Massy 2018, Kat. 56
97	Zuchering, Süd	11.41205	48.70668	Inhumation	Massy 2018, Kat. 57.
98	Zurzach, Schlosspark Himmelreich	8.295097	47.58988	Inhumation

## Sheet: Radiocarbon dates
Site	Archaeological context	Rite	Lab code	14C age bp	±σ	Reinecke Phase	Material	Bibliography
Switzerland
Collombey-Muraz, Barmaz I	2a, grave 50	Inhumation	CRG-1330	3266	82		Human bone	Capuzzo and Barceló, 2015
Bex VD-les Mûriers	Structure 3, layer 2	Inhumation	B-5124	3080	90		Charcoal	Capuzzo and Barceló, 2015
Birch, Düdingen	Burial mound 3, grave 3.12	Inhumation	Ua-20702	2610	45		Human bone	Capuzzo and Barceló, 2015
Birmensdorf-Rameren	Grave 10	Cremation and inhumation	ETH-28829	3085	50		Charcoal	Capuzzo and Barceló, 2015
Birmensdorf-Rameren	Grave 2	Inhumation	ETH-28488	3505	50		Charcoal	Capuzzo and Barceló, 2015
Birmensdorf-Rameren	Grave 2	Inhumation	ETH-33140	3415	50		Charcoal	Capuzzo and Barceló, 2015
Birmensdorf-Rameren	Grave 2	Inhumation	ETH-28828	3285	50		Charcoal	Capuzzo and Barceló, 2015
Birmensdorf-Rameren	Grave 9	Cremation	ETH-28490	3210	50		Charcoal	Capuzzo and Barceló, 2015
Birmensdorf-Rameren	Grave 9	Cremation	ETH-28491	3125	50		Charcoal	Capuzzo and Barceló, 2015
Bulle FR, Le Terraillet	Burial mound	Cremation	Ua-24629	2950	40		Charcoal	Capuzzo and Barceló, 2015
Chables/Les Biolleyres	Grave 51	Inhumation	Ua-17892	3170	65	Bz C	Charcoal	Duvanel et al., 2018
Chables/Les Biolleyres	Grave 8.2	Inhumation	Ua-17891	3195	70	Bz C	Charcoal	Duvanel et al., 2018
Chables/Les Biolleyres	Grave 8.1,/8.4	Cremation	Ua-17894	3195	60	Bz C	Charcoal	Duvanel et al., 2018
Chables/Les Biolleyres	Grave 9.1	Inhumation	Ua-17889	3235	70	Bz C	Charcoal	Duvanel et al., 2018
Donath, Sursés	Grave 2B	Inhumation	BE-6712.1.1	3323	45		Human bone
Donath, Sursés	Grave 2B	Inhumation	BE-6713.1.1	3270	37		Human bone
Donath, Sursés	Grave 2A	Inhumation	BE-6714.1.1	3326	34		Human bone
Donath, Sursés	Grave 2A	Inhumation	BE-6715.1.1	3290	20		Human bone
Donath, Sursés	Grave 2E	Inhumation	BE-6716.1.1	3437	21		Human bone
Donath, Sursés	Grave 2E	Inhumation	BE-6717.1.1	3371	42		Human bone
Donath, Sursés	Grave 3A	Inhumation	BE-6718.1.1	3289	36	Bz A2	Human bone
Donath, Sursés	Grave 3A	Inhumation	BE-6719.1.1	3358	36	Bz A2	Human bone
Donath, Sursés	Grave 3B	Inhumation	BE-6722.1.1	3294	36	Bz A2	Human bone
Donath, Sursés	Grave 3B	Inhumation	BE-6723.1.1	3352	35	Bz A2	Human bone
Enney, Le Bugnon	Grave	Inhumation	BE-6982.1.1	3474	19	Bz A2	Human bone
Fällanden-Fröschbach	Grave 11	Cremation	UZ-3809	3120	60	Bz C	Charcoal	Mäder 2008
Fällanden-Fröschbach	Grave 12	Cremation	UZ-3910	3400	60	Bz C	Charcoal	Mäder 2008
Hilterfingen - Schlosspark Hünegg	Grave	Inhumation	ETH-15182/UZ-3884	3555	55	Bz A2	Human bone	Hafner and Suter, 1998
Hilterfingen – Im Äbnit/Tannbühlstrasse	Grave	Inhumation	ETH-15183/UZ-3885	3600	50	Bz A2	Human bone	Hafner and Suter, 1998
Koppigen, Usserfeld	Grave 1, individual burial in a pit	Cremation	ETH-26775/UZ-4914	3020	55		Charcoal	Capuzzo and Barceló, 2015
Laax-Salums 1979_Zone E II_A	E II A	Inhumation	BE-6913.1.1	3242	19		Human bone
Laax-Salums 1979_Zone E II_B	E II B	Inhumation	BE-6914.1.1	3180	33		Human bone
Murten-Löwenberg	Burial mound 3, grave 11N.2	Inhumation	B-4992	2760	50		Animal bone	Capuzzo and Barceló, 2015
Murten-Löwenberg	Burial mound 3, grave 11N.3	Cremation	B-4994	3380	50		Charcoal	Capuzzo and Barceló, 2015
Murten-Löwenberg	Burial mound 3, grave 5N.1	Cremation	B-4995	3320	50		Charcoal	Capuzzo and Barceló, 2015
Murten-Löwenberg	Burial mound 5, grave 8S.2	Cremation	B-4998	3140	40		Charcoal	Capuzzo and Barceló, 2015
Murten-Löwenberg	Grave 5b/c.1	Cremation	B-4996	3240	40		Charcoal	Capuzzo and Barceló, 2015
Murten-Löwenberg	Grave 26.3	Inhumation	B-4999	3700	40		Charcoal	Capuzzo and Barceló, 2015
Neftenbach I (Steinmöri)	Grave 18	Cremation	UZ-2715	3080	60		Charcoal	Capuzzo and Barceló, 2015
Neftenbach I (Steinmöri)	Grave 22	Cremation	UZ-2717	2940	60		Charcoal	Capuzzo and Barceló, 2015
Neftenbach II (Zürichstrasse 55)	Grave 4	Cremation	UZ-3707	3140	60		Charcoal	Capuzzo and Barceló, 2015
Neftenbach II (Zürichstrasse 55)	Grave 8, sample 81	Cremation	KIA-11173	3165	32		Charcoal	Capuzzo and Barceló, 2015
Neftenbach II (Zürichstrasse 55)	Grave 9, sample 102	Cremation	KIA-11172	2963	28		Human bone	Capuzzo and Barceló, 2015
Neftenbach II (Zürichstrasse 55)	Grave 9, sample 52	Cremation	KIA-11175	2988	29		Charcoal	Capuzzo and Barceló, 2015
Posieux, Bois de Châtillon	Grave 10/1990"	Inhumation	BE-6983.1.1	3528	18		Human bone
Prêles	Grave (FN 149902)	Inhumation	BE-8432.1.1	3204	21	Bz C	birch tar	Schaer et al., 2019
Prêles	Grave (FN 152758)	Inhumation	BE-9382.1.1	3108	20	Bz C	Human bone	Schaer et al., 2019
Rüthi, Hirschensprung	Grave 1	Inhumation	UZ-4750/ETH-25606	3410	45		Human bone	Rigert, 2005
Rüthi, Hirschensprung	Grave 2	Inhumation	UZ-4751/ETH-25607	3205	55		Human bone	Rigert, 2005
Sion VS Petit-Chasseur I	Couche 5A (BA 1-3)	Inhumation	B-865	3920	60	BBP	Bone	David-Elbiali, 2000
Sion VS Petit-Chasseur I	DMXI, VI, II	Inhumation	B-3061	3820	70	BBP	Bone	Hafner and Suter, 2003
Sion VS Petit-Chasseur I	DMXI, VI, III	Inhumation	B-6161	3790	80	BBP	Bone	Hafner and Suter, 2003
Sion VS Petit-Chasseur I	DMXI depot 1 , charbons ext.contemporains	?	B-2593	3700	100	Bz A1	Charcoal	David-Elbiali, 2000
Sion VS Petit-Chasseur I	Remplissagein terne MXI (BA 11-111)	?	B-2596	3690	60		Charcoal	David-Elbiali, 2000
Sion VS Petit-Chasseur I	Couche 48 (BA IV)	?	B-2484	3600	80		Charcoal	David-Elbiali, 2000
Sion VS Petit-Chasseur I	Couche SA (BA 1-111)	?	B-866	3270	220		Charcoal	David-Elbiali, 2000
Sion VS Petit-Chasseur I	Couche5 ASUP( Bronze ancien 1-1111)	?	B-2594	2920	100		Charcoal	David-Elbiali, 2000
Sion VS Petit-Chasseur I	MXI depot 1, femur individu 5	?	B-3063	2920	80	BBP	Bone	David-Elbiali, 2000
Sion VS Petit-Chasseur III	Couche 4e (H-1/16-17)	Inhumation	CRG-972	3815	145		Charcoal	David-Elbiali, 2000
Sion VS Petit-Chasseur III	Couche 4d, G 18	?	CRG-97	3205	75		Charcoal	David-Elbiali, 2000
Spiez-Einigen, Holleeweg 3	Grave 1970.1	Inhumation	ETH-15179/UZ-3881	3455	55	Bz A2	Human bone	Gubler 2010
Spiez-Einigen, Holleeweg 3	Grave 1970.2.1	Inhumation	ETH-15180b/UZ-3882b	3475	55	Bz A2	Human bone	Gubler 2010
Spiez-Einigen, Holleeweg 3	Grave 1970.2.2	Inhumation	ETH-38655/UZ-5762	3360	25	Bz A2	Human bone	Gubler 2010
Spiez-Einigen, Holleeweg 3	Grave 1970.2.2	Inhumation	ETH-15181/UZ-3883	3325	55	Bz A2	Human bone	Gubler 2010
Spiez-Einigen, Holleeweg 3	Grave 2008.1, femur	Inhumation	ETH-39465/UZ-5770	3390	35	Bz A2	Human bone	Gubler 2010
Spiez-Einigen, Holleeweg 3	Grave 2008.1, femur	Inhumation	ETH-36588/UZ-5649	3135	50	Bz A2	Human bone	Gubler 2010
Spiez-Einigen, Holleeweg 3	Grave 2008.2	Inhumation	ETH-38654/UZ-5761	3310	25	Bz A2	Human bone	Gubler 2010
Spiez-Einigen, Holleeweg 3	Grave 2008.2	Inhumation	ETH-36589/UZ-5650	3185	50	Bz A2	Human bone	Gubler 2010
Spiez-Einigen, Holleeweg 3	Infill of grave 2008.2	Inhumation	ETH-36682	3525	35	Bz A2	Charcoal	Gubler 2010
Spiez-Einigen, Holleeweg 3	Infill of grave 2008.4	Inhumation	ETH-36683	3455	55	Bz A2	Charcoal	Gubler 2010
Tafers, Kiesgrube Zelgli	Grave	Inhumation	BE-6981.1.1	3424	18	Bz A2	Human bone
Thun-Wiler	Grave 8	Inhumation	ETH-15186/UZ-3888	3385	55	Bz A2	Human bone	Hafner and Suter, 1998
Triesen, Fürst-Johann-Strasse 40	Grave	Inhumation	ETH-43878	3320	25		Human bone
Vidy (Lausanne VD)	Grave 2	Cremation	CRG-655	2870	70		Charcoal	Capuzzo and Barceló, 2015
Vidy (Lausanne VD)	Grave 4	Cremation	CRG-809	2630	50		Charcoal	Capuzzo and Barceló, 2015
Vidy (Lausanne VD)	Grave 9	Cremation	ETH-3182	2645	65		Charcoal	Capuzzo and Barceló, 2015
Vufflens-la Ville VD, En Sency	Structure 1, central grave	Inhumation	ETH-15757	3285	55	Bz B	Human bone	Capuzzo and Barceló, 2015
Vufflens-la Ville VD, En Sency	Structure 10	Inhumation	ETH-15759	3125	55	Bz C	Human bone	Capuzzo and Barceló, 2015
Vufflens-la Ville VD, En Sency	Structure 4, collective burial	Inhumation	ETH-15758	3120	60	Bz C	Human bone	Capuzzo and Barceló, 2015
Vufflens-la Ville VD, En Sency	Structure 12	Inhumation	ETH-17760	3380	70		Human bone	David-Elbiali, 2000
Vufflens-la Ville VD, En Sency	Structure 11	Inhumation	ETH-17759	3370	70		Human bone	David-Elbiali, 2000
Vufflens-la Ville VD, En Sency	Structure 9	Inhumation	ETH-17758	3130	75		Human bone	David-Elbiali, 2000
Zurzach, Schlosspark Himmelreich	Grave	Inhumation	ETH-14757	3655	60		Human bone
Zurzach, Schlosspark Himmelreich	Grave	Inhumation	ETH-14758	3620	55		Human bone
Southern Germany
Altenmarkt, Osterhofen Am Stadtwald	Grab 6	Inhumation	MAMS 30970	3441	24	Bz A2a-b	Human bone	Massy et. al. 2018
Altenmarkt, Osterhofen Am Stadtwald	Grab 7	Inhumation	MAMS 30973	3460	24	Bz A2a-b	Human bone	Massy et. al. 2018
Altenmarkt, Osterhofen Am Stadtwald	Grab 8	Inhumation	MAMS 30971	3583	23	Bz A2a-b	Human bone	Massy et. al. 2018
Altenmarkt, Osterhofen Am Stadtwald	Grab 10	Inhumation	MAMS 31892	3475	21	Bz A2a-b	Human bone	Massy et. al. 2018
Augsburg, Hugo-Eckener-Straße	Grave 5,1	Inhumation	MAMS 18914	3942	25	BBP	Human bone	Stockhammer et al., 2015
Augsburg, Hugo-Eckener-Straße	Grave 8,2	Inhumation	MAMS 18919	3871	25	BBP	Human bone	Stockhammer et al., 2015
Augsburg, Hugo-Eckener-Straße	Grave 5,2	Inhumation	MAMS 18915	3863	25	BBP	Human bone	Stockhammer et al., 2015
Augsburg, Hugo-Eckener-Straße	Grave 8,1	Inhumation	MAMS 18918	3860	25	BBP	Human bone	Stockhammer et al., 2015
Augsburg, Hugo-Eckener-Straße	Grave 7	Inhumation	MAMS 18917	3815	25	BBP	Human bone	Stockhammer et al., 2015
Augsburg, Hugo-Eckener-Straße	Grave 3	Inhumation	MAMS 18913	3788	23	BBP	Human bone	Stockhammer et al., 2015
Augsburg, Hugo-Eckener-Straße	Grave 6	Inhumation	MAMS 18916	3774	24	BBP	Human bone	Stockhammer et al., 2016
Augsburg, Hugo-Eckener-Straße	Grave 10	Inhumation	MAMS 18921	3748	19	BBP	Human bone	Stockhammer et al., 2017
Augsburg, Hugo-Eckener-Straße	Grave 9	Inhumation	MAMS 18920	3743	19	BBP	Human bone	Stockhammer et al., 2018
Augsburg, Hugo-Eckener-Straße	Grave 1	Inhumation	MAMS 18912	3741	24	BBP	Human bone	Stockhammer et al., 2019
Bobenheim-Roxheim „Ernst Roth Straße / Neubau Korz“	Grave 2	Inhumation	Erl-4664	3102	63	Bz C2	Human bone	Müller and Lohrke, 2009
Buxheim, Bierwegparallele	Grave 1	Inhumation	GrA-20281/21373	3705	40		Human bone	Stockhammer et al., 2015
Harthausen b. Feldhausen „Bühl“ Hügel 1	Grave 8	Inhumation	Erl-4662	3240	54	Bz C1	Human bone	Müller and Lohrke, 2009
Harthausen b. Feldhausen „Bühl“ Hügel 1	Grave 6	Inhumation	Erl-4670	3110	58	Bz C1	Human bone	Müller and Lohrke, 2009
Haunstetten, Postillionstrasse	Grave 3	Inhumation	MAMS 18959	3679	20		Human bone	Stockhammer et al., 2015
Haunstetten, Postillionstrasse	Grave 5	Inhumation	MAMS 18963	3717	23		Human bone	Stockhammer et al., 2015
Haunstetten, Postillionstrasse	Grave 14	Inhumation	MAMS 18966	3707	24	Bz A1a	Human bone	Stockhammer et al., 2015
Haunstetten, Postillionstrasse	Grave 4	Inhumation	MAMS 18956	3697	20	Bz A1a	Human bone	Stockhammer et al., 2015
Haunstetten, Postillionstrasse	Grave 6	Inhumation	MAMS 18964	3681	23		Human bone	Massy 2018
Haunstetten, Postillionstrasse	Grave 13	Inhumation	MAMS 18965	3662	24	Bz A1	Human bone	Massy 2018
Haunstetten, Postillionstrasse	Grave 41	Inhumation	MAMS 18953	3648	19	Bz A1a	Human bone	Stockhammer et al., 2015
Haunstetten, Postillionstrasse	Grave 30	Inhumation	MAMS 18970	3639	20	Bz A1a	Human bone	Stockhammer et al., 2015
Haunstetten, Postillionstrasse	Grave 16	Inhumation	MAMS 18967	3638	24	Bz A1a	Human bone	Stockhammer et al., 2015
Haunstetten, Postillionstrasse	Grave 19	Inhumation	MAMS 18971	3635	20	Bz A1a	Human bone	Stockhammer et al., 2015
Haunstetten, Postillionstrasse	Grave 8	Inhumation	MAMS 18973	3631	20	Bz A1a	Human bone	Stockhammer et al., 2015
Haunstetten, Postillionstrasse	Grave 21	Inhumation	MAMS 18968	3631	24		Human bone	Stockhammer et al., 2015
Haunstetten, Postillionstrasse	Grave 12	Inhumation	MAMS 18962	3621	20	Bz A1a	Human bone	Stockhammer et al., 2015
Haunstetten, Postillionstrasse	Grave 24	Inhumation	MAMS 18972	3613	20		Human bone	Stockhammer et al., 2015
Haunstetten, Postillionstrasse	Grave 35	Inhumation	MAMS 18957	3612	20		Human bone	Stockhammer et al., 2015
Haunstetten, Postillionstrasse	Grave 9	Inhumation	MAMS 18960	3608	20		Human bone	Stockhammer et al., 2015
Haunstetten, Postillionstrasse	Grave 39	Inhumation	MAMS 18958	3606	20	Bz A1a	Human bone	Stockhammer et al., 2015
Haunstetten, Postillionstrasse	Grave 38	Inhumation	MAMS 18954	3592	19		Human bone	Massy 2018
Haunstetten, Postillionstrasse	Grave 36	Inhumation	MAMS 18955	3574	19	Bz A1a	Human bone	Stockhammer et al., 2015
Haunstetten, Postillionstrasse	Grave 40	Inhumation	MAMS 23732	3534	23	Bz A1a	Human bone	Stockhammer et al., 2015
Haunstetten, Postillionstrasse	Grave 11	Inhumation	MAMS 18961	3619	20		Human bone	Stockhammer et al., 2015
Haunstetten, unterer Talweg	Grave 9	Inhumation	MAMS 18937	3612	25		Human bone	Stockhammer et al., 2015
Haunstetten, unterer Talweg	Grave 3	Inhumation	MAMS 18951	3602	25		Human bone	Stockhammer et al., 2015
Haunstetten, unterer Talweg, 58–62	Grave 7	Inhumation	MAMS 18938	3597	24		Human bone	Stockhammer et al., 2015
Haunstetten, unterer Talweg	Grave 1	Inhumation	MAMS 18946	3586	24		Human bone	Stockhammer et al., 2015
Haunstetten, unterer Talweg	Grave 10	Inhumation	MAMS 18933	3570	19		Human bone	Stockhammer et al., 2015
Haunstetten, unterer Talweg	Grave 5	Inhumation	MAMS 18940 + 18941	3566	11	Bz A1a	Human bone	Massy 2018
Haunstetten, unterer Talweg	Grave 6	Inhumation	MAMS 18939	3559	24		Human bone	Stockhammer et al., 2015
Haunstetten, unterer Talweg	Grave 4,1	Inhumation	MAMS 18942	3558	23	Bz A1a	Human bone	Stockhammer et al., 2015
Haunstetten, unterer Talweg	Grave 3	Inhumation	MAMS 18943	3553	24		Human bone	Stockhammer et al., 2015
Haunstetten, unterer Talweg	Grave 2	Inhumation	MAMS 18950	3549	25		Human bone	Stockhammer et al., 2015
Haunstetten, unterer Talweg	Grave 8,2	Inhumation	MAMS 18935	3910	20	BBP	Human bone	Stockhammer et al., 2015
Haunstetten, unterer Talweg 85	Grave I/2	Inhumation	MAMS 18948	3893	22	BBP	Human bone	Stockhammer et al., 2015
Haunstetten, unterer Talweg, 58-62	Grave 7	Inhumation	MAMS 18934	3840	20	BBP	Human bone	Stockhammer et al., 2015
Haunstetten, unterer Talweg 85	Grave II/1	Inhumation	MAMS 18945	3831	24	BBP	Human bone	Stockhammer et al., 2015
Haunstetten, unterer Talweg 85	Grave I/1	Inhumation	MAMS 18947	3827	25	BBP	Human bone	Stockhammer et al., 2015
Haunstetten, unterer Talweg 85	Grave I/3	Inhumation	MAMS 18949	3819	24	BBP	Human bone	Stockhammer et al., 2015
Haunstetten, unterer Talweg 85	Grave II/2	Inhumation	MAMS 18944	3789	24	BBP	Human bone	Stockhammer et al., 2015
Hundersingen „Weidenhang“ Hügel	Grave 37	Inhumation	Erl-4667	3227	58	C1	Human bone	Müller and Lohrke, 2009
Ingolstadt-Mailing, MIBA-Gelände	Grave 3	Inhumation	Erl-9622	3484	42		Human bone	Massy 2018
Kleinaitingen, Gewerbegebiet Nord	Grave 2	Inhumation	MAMS 21563	3616	28	Bz A1a – A1b	Human bone	Stockhammer et al., 2015
Kleinaitingen, Gewerbegebiet Nord	Grave 41	Inhumation	MAMS 21582	3594	37	Bz A1a – A1b	Human bone	Stockhammer et al., 2015
Kleinaitingen, Gewerbegebiet Nord	Grave 56	Inhumation	MAMS 21593	3563	28	Bz A1b	Human bone	Stockhammer et al., 2015
Kleinaitingen, Gewerbegebiet Nord	Grave 6	Inhumation	MAMS 21569	3560	28		Human bone	Stockhammer et al., 2015
Kleinaitingen, Gewerbegebiet Nord	Grave 28,3	Inhumation	MAMS 23738	3554	24	Bz A1b	Human bone	Massy 2018
Kleinaitingen, Gewerbegebiet Nord	Grave 14	Inhumation	MAMS 21568	3552	27		Human bone	Stockhammer et al., 2015
Kleinaitingen, Gewerbegebiet Nord	Grave 28,1	Inhumation	MAMS 21584	3548	34		Human bone	Stockhammer et al., 2015
Kleinaitingen, Gewerbegebiet Nord	Grave 15,2	Inhumation	MAMS 21573	3531	34		Human bone	Stockhammer et al., 2015
Kleinaitingen, Gewerbegebiet Nord	Grave 40	Inhumation	MAMS 21583	3508	34	Bz A1b	Human bone	Stockhammer et al., 2015
Kleinaitingen, Gewerbegebiet Nord	Grave 22	Inhumation	MAMS 21575	3504	33		Human bone	Stockhammer et al., 2015
Kleinaitingen, Gewerbegebiet Nord	Grave 4	Inhumation	MAMS 21564	3493	28	Bz A1b	Human bone	Stockhammer et al., 2015
Kleinaitingen, Gewerbegebiet Nord	Grave 17	Inhumation	MAMS 21574	3492	33	Bz A1a – A1b	Human bone	Stockhammer et al., 2015
Kleinaitingen, Gewerbegebiet Nord	Grave 26	Inhumation	MAMS 21580	3489	34		Human bone	Stockhammer et al., 2015
Kleinaitingen, Gewerbegebiet Nord	Grave 48	Inhumation	MAMS 21590	3489	28	Bz A1b	Human bone	Stockhammer et al., 2015
Kleinaitingen, Gewerbegebiet Nord	Grave 21	Inhumation	MAMS 21571	3486	27	Bz A2a	Human bone	Stockhammer et al., 2015
Kleinaitingen, Gewerbegebiet Nord	Grav 35	Inhumation	MAMS 21587	3480	34		Human bone	Stockhammer et al., 2015
Kleinaitingen, Gewerbegebiet Nord	Grave 24,2	Inhumation	MAMS 21577	3478	33		Human bone	Stockhammer et al., 2015
Kleinaitingen, Gewerbegebiet Nord	Grave 3	Inhumation	MAMS 21562	3477	28	Bz A2a	Human bone	Stockhammer et al., 2015
Kleinaitingen, Gewerbegebiet Nord	Grave 29	Inhumation	MAMS 24586	3474	34		Human bone	Stockhammer et al., 2015
Kleinaitingen, Gewerbegebiet Nord	Grave 37	Inhumation	MAMS 21594	3470	27	Bz A2a	Human bone	Stockhammer et al., 2015
Kleinaitingen, Gewerbegebiet Nord	Grave 10	Inhumation	MAMS 21570	3469	28	Bz A1b	Human bone	Stockhammer et al., 2015
Kleinaitingen, Gewerbegebiet Nord	Grave 28,2	Inhumation	MAMS 21585	3469	35		Human bone	Stockhammer et al., 2015
Kleinaitingen, Gewerbegebiet Nord	Grave 24,1	Inhumation	MAMS 21576	3459	34		Human bone	Stockhammer et al., 2015
Kleinaitingen, Gewerbegebiet Nord	Grave 43,1	Inhumation	MAMS 21578	3456	34		Human bone	Stockhammer et al., 2015
Kleinaitingen, Gewerbegebiet Nord	Grave 12	Inhumation	MAMS 21565	3454	28		Human bone	Stockhammer et al., 2015
Kleinaitingen, Gewerbegebiet Nord	Grave 34	Inhumation	MAMS 21588	3433	28		Human bone	Stockhammer et al., 2015
Kleinaitingen, Gewerbegebiet Nord	Grave 60,1	Inhumation	MAMS 21591	3422	28		Human bone	Stockhammer et al., 2015
Kleinaitingen, Gewerbegebiet Nord	Grave 38	Inhumation	MAMS 21595	3417	27		Human bone	Stockhammer et al., 2015
Kleinaitingen, Gewerbegebiet Nord	Grave 47	Inhumation	MAMS 21592	3370	27		Human bone	Stockhammer et al., 2015
Kleinaitingen, Gewerbegebiet Nord	Grave 9	Inhumation	MAMS 21566	3364	28		Human bone	Stockhammer et al., 2015
Kleinaitingen, Gewerbegebiet Nord	Grave 43,2	Inhumation	MAMS 21579	3329	35		Human bone	Stockhammer et al., 2015
Kleinaitingen, Gewerbegebiet Nord	Grave 23	Inhumation	MAMS 21581	3294	34		Human bone	Stockhammer et al., 2015
Kleinaitingen, Gewerbegebiet Nord	Grave 62	Inhumation	MAMS 21589	3292	28		Human bone	Stockhammer et al., 2015
Kleinaitingen, Gewerbegebiet Nord	Grave 13	Inhumation	MAMS 21572	3505	33		Human bone	Stockhammer et al., 2015
Kleinaitingen, Gewerbegebiet Nord	Grave 11	Inhumation	MAMS 21567	3582	28	Bz A1b
Kleinprüfening „Buchschlag“	Grave 1	Inhumation	Utc-11339	3107	45	C1	Human bone	Müller and Lohrke, 2009
Königsbrunn, Ampack	Grave 1	Inhumation	MAMS 18887	3924	23	BBP	Human bone	Stockhammer et al., 2015
Königsbrunn, obere Kreuzstrasse	Grave 3	Inhumation	MAMS 18894	3671	22		Human bone	Stockhammer et al., 2015
Königsbrunn, obere Kreuzstrasse	Grave 23	Inhumation	MAMS 18901	3664	24	Bz A1a	Human bone	Stockhammer et al., 2015
Königsbrunn, obere Kreuzstrasse	Grave 14	Inhumation	MAMS 18889	3626	22	Bz A1a	Human bone	Stockhammer et al., 2015
Königsbrunn, obere Kreuzstrasse	Grave 46	Inhumation	MAMS 18906	3625	23	Bz A1a – A1b	Human bone	Stockhammer et al., 2015
Königsbrunn, obere Kreuzstrasse	Grave 17	Inhumation	MAMS 18895	3623	23	Bz A1a	Human bone	Stockhammer et al., 2015
Königsbrunn, obere Kreuzstrasse	Grave 29	Inhumation	MAMS 18908	3621	23	Bz A1a	Human bone	Stockhammer et al., 2015
Königsbrunn, obere Kreuzstrasse	Grave 48	Inhumation	MAMS 18893	3618	22		Human bone	Stockhammer et al., 2015
Königsbrunn, obere Kreuzstrasse	Grave 33,2	Inhumation	MAMS 18892	3616	23		Human bone	Stockhammer et al., 2015
Königsbrunn, obere Kreuzstrasse	Grave 43	Inhumation	MAMS 18907	3615	24	Bz A1a – A1b	Human bone	Stockhammer et al., 2015
Königsbrunn, obere Kreuzstrasse	Grave 15	Inhumation	MAMS 18890	3611	23	Bz A1a	Human bone	Stockhammer et al., 2015
Königsbrunn, obere Kreuzstrasse	Grave 24	Inhumation	MAMS 18896	3609	22		Human bone	Stockhammer et al., 2015
Königsbrunn, obere Kreuzstrasse	Grave 9	Inhumation	MAMS 18909	3608	23		Human bone	Stockhammer et al., 2015
Königsbrunn, obere Kreuzstrasse	Grave 36	Inhumation	MAMS 18898	3603	23		Human bone	Stockhammer et al., 2015
Königsbrunn, obere Kreuzstrasse	Grave 40	Inhumation	MAMS 18902	3602	24	Bz A1a	Human bone	Stockhammer et al., 2015
Königsbrunn, obere Kreuzstrasse	Grave 39	Inhumation	MAMS 18903	3600	24	Bz A1a	Human bone	Stockhammer et al., 2015
Königsbrunn, obere Kreuzstrasse	Grave 6	Inhumation	MAMS 18888	3599	22		Human bone	Stockhammer et al., 2015
Königsbrunn, obere Kreuzstrasse	Grave 25	Inhumation	MAMS 18897	3599	22	Bz A1a	Human bone	Stockhammer et al., 2015
Königsbrunn, obere Kreuzstrasse	Grave 33,1	Inhumation	MAMS 18891	3596	22		Human bone	Stockhammer et al., 2015
Königsbrunn, obere Kreuzstrasse	Grave 45	Inhumation	MAMS 18900	3581	23		Human bone	Stockhammer et al., 2015
Königsbrunn, obere Kreuzstrasse	Grave 47	Inhumation	MAMS 18911	3581	23		Human bone	Stockhammer et al., 2015
Königsbrunn, obere Kreuzstrasse	Grave 35	Inhumation	MAMS 18905	3575	25	Bz A1a	Human bone	Stockhammer et al., 2015
Königsbrunn, obere Kreuzstrasse	Grave 2	Inhumation	MAMS 18910	3567	23		Human bone	Stockhammer et al., 2015
Königsbrunn, obere Kreuzstrasse	Grave 31	Inhumation	MAMS 18899	3567	23		Human bone	Stockhammer et al., 2015
Königsbrunn, obere Kreuzstrasse	Grave 38	Inhumation	MAMS 18904	3562	24		Human bone	Stockhammer et al., 2015
Mehrstetten „Oberes Häule“ Hügel 2	Grave 6	Inhumation	Erl-4668	3132	55	Bz C1	Human bone	Müller and Lohrke, 2009
Mutterstadt „Auf dem Limburg“	Grave 3	Inhumation	Erl-4669	3055	56	Bz C2	Human bone	Müller and Lohrke, 2009
Nersingen-Leibi, Steinegert	Grave 3	Inhumation	Utc-11341	2914	41	Bz B/C1	Human bone	Müller and Lohrke, 2009
Nersingen-Leibi, Steinegert	Grave 5	Inhumation	Utc-11342	3230	42	Bz B	Human bone	Müller and Lohrke, 2009
Oberottmarshausen, Kiesgrube Lauter	Grave 27	Inhumation	MAMS 21558	3449	72		Human bone	Stockhammer et al., 2015
Oberottmarshausen, Kiesgrube Lauter	Grave 25,1	Inhumation	MAMS 21555	3370	38		Human bone	Stockhammer et al., 2015
Oberottmarshausen, Kiesgrube Lauter	Grave 5	Inhumation	MAMS 21550	3360	37	Bz B?	Human bone	Stockhammer et al., 2015
Oberottmarshausen, Kiesgrube Lauter	Grave 30	Inhumation	MAMS 21561	3349	29		Human bone	Stockhammer et al., 2015
Oberottmarshausen, Kiesgrube Lauter	Grave 1	Inhumation	MAMS 21544	3324	34		Human bone	Stockhammer et al., 2015
Oberottmarshausen, Kiesgrube Lauter	Grave 18	Inhumation	MAMS 21548	3310	37	Bz B	Human bone	Stockhammer et al., 2015
Oberottmarshausen, Kiesgrube Lauter	Grave 21	Inhumation	MAMS 21554	3309	37		Human bone	Stockhammer et al., 2015
Oberottmarshausen, Kiesgrube Lauter	Grave 26,2	Inhumation	MAMS 21553	3296	36	Bz B?	Human bone	Stockhammer et al., 2015
Oberottmarshausen, Kiesgrube Lauter	Grave 28	Inhumation	MAMS 21557	3295	28		Human bone	Stockhammer et al., 2015
Oberottmarshausen, Kiesgrube Lauter	Grave 25,2	Inhumation	MAMS 21556	3288	27		Human bone	Stockhammer et al., 2015
Oberottmarshausen, Kiesgrube Lauter	Grave 26,1	Inhumation	MAMS 21552	3288	27	Bz B?	Human bone	Stockhammer et al., 2015
Oberottmarshausen, Kiesgrube Lauter	Grave 17	Inhumation	MAMS 21543	3283	32		Human bone	Stockhammer et al., 2015
Oberottmarshausen, Kiesgrube Lauter	Grave 29	Inhumation	MAMS 21560	3282	28		Human bone	Stockhammer et al., 2015
Oberottmarshausen, Kiesgrube Lauter	Grave 31	Inhumation	MAMS 21559	3241	28		Human bone	Stockhammer et al., 2015
Oberottmarshausen, Kiesgrube Lauter	Grave 14	Inhumation	MAMS 21541	3227	33		Human bone	Stockhammer et al., 2015
Oberottmarshausen, Kiesgrube Lauter	Grave 9	Inhumation	MAMS 21549	3225	36		Human bone	Stockhammer et al., 2015
Oberottmarshausen, Kiesgrube Lauter	Grave 7	Inhumation	MAMS 21551	3207	37	Bz B?	Human bone	Stockhammer et al., 2015
Oberottmarshausen, Kiesgrube Lauter	Grave 2	Inhumation	MAMS 21546	3132	42	Bz B?	Human bone	Stockhammer et al., 2015
Oberottmarshausen, Kiesgrube Lauter	Grave 12	Inhumation	MAMS 21547	3124	36		Human bone	Stockhammer et al., 2015
Oberottmarshausen, Kiesgrube Lauter	Grave 3	Inhumation	MAMS_21545	3075	41		Human bone	Stockhammer et al., 2015
Schwabmünchen-Mittelstetten	Grave 1	Inhumation	MAMS 24813 & MAMS 24814	3540	20		Human bone	Stockhammer et al., 2015
Schwabmünchen-Mittelstetten	Grave 2	Inhumation	MAMS 24812	3527	24		Human bone	Stockhammer et al., 2015
Schwabmünchen-Mittelstetten	Grave 3	Inhumation	MAMS 24811	3512	23		Human bone	Stockhammer et al., 2015
Singen am Hohentwiel	Grave 63	Inhumation	MAMS 21968	3712	29	Bz A1	Human bone	Stockhammer et al., 2015
Singen am Hohentwiel	Grave 19	Inhumation	MAMS 21967	3700	30	Bz A1a	Human bone	Stockhammer et al., 2015
Singen am Hohentwiel	Grave 79	Inhumation	MAMS 21970	3688	29	Bz A1b	Human bone	Stockhammer et al., 2015
Singen am Hohentwiel	Grave 69	Inhumation	MAMS 21976	3686	21	Bz A1	Human bone	Stockhammer et al., 2015
Singen am Hohentwiel	Grave 7	Inhumation	MAMS 21974	3662	21	Bz A1a	Human bone	Stockhammer et al., 2015
Singen am Hohentwiel	Grave 80	Inhumation	MAMS 21971	3641	29	Bz A1a	Human bone	Stockhammer et al., 2015
Singen am Hohentwiel	Grave 74	Inhumation	MAMS 21972	3632	21	Bz A1a	Human bone	Stockhammer et al., 2015
Singen am Hohentwiel	Grave 65	Inhumation	MAMS 21975	3620	22	Bz A1a	Human bone	Stockhammer et al., 2015
Singen am Hohentwiel	Grave 70	Inhumation	MAMS 21969	3604	29		Human bone	Stockhammer et al., 2015
Singen am Hohentwiel	Grave 68	Inhumation	MAMS 21973	3537	22	Bz A1	Human bone	Stockhammer et al., 2015
Tiengen „Eidöre / Auf dem Buck“ Hügel A	Grave 1	Inhumation	Erl-4663	3261	61	Bz B	Human bone	Müller and Lohrke, 2009
Unterbrunnham „Wagenau“ Hügel 16	Grave 1	Inhumation	Utc-11338	3149	37	Bz C1	Human bone	Müller and Lohrke, 2009
Untermeitingen	Grave 1	Inhumation	Utc-11340	3249	41	Bz B/C1	Human bone	Müller and Lohrke, 2009
Upflamör „Lautrieb“ Hügel 11	Grave 4	Inhumation	Erl-4665	3200	65	Bz B	Human bone	Müller and Lohrke, 2009
Upflamör „Lautrieb“ Hügel 11	Grave 5	Inhumation	Erl-4666	3083	57	Bz C2	Human bone	Müller and Lohrke, 2009
Wehringen, Hochfeld	Grave 14 A	Inhumation	MAMS 18922	3810	19	BBP	Human bone	Stockhammer et al., 2015
Wehringen, Hochfeld	Grave 7	Inhumation	MAMS 18930	3614	19	Bz A1b	Human bone	Stockhammer et al., 2015
Wehringen, Hochfeld	Grave 4	Inhumation	MAMS 18927	3601	19		Human bone	Stockhammer et al., 2015
Wehringen, Hochfeld	Grave 6	Inhumation	MAMS 18926	3598	18	Bz A1b	Human bone	Stockhammer et al., 2015
Wehringen, Hochfeld	Grave 4,2	Inhumation	MAMS 18928	3596	19		Human bone	Stockhammer et al., 2015
Wehringen, Hochfeld	Grave 3	Inhumation	MAMS 18931	3594	19	Bz A1b	Human bone	Stockhammer et al., 2015
Wehringen, Hochfeld	Grave 4,1	Inhumation	MAMS 18929	3573	19		Human bone	Stockhammer et al., 2015
Wehringen, Hochfeld	Grave 2	Inhumation	MAMS 18925	3555	19		Human bone	Stockhammer et al., 2015
Wehringen, Hochfeld	Grave 8	Inhumation	MAMS 18932	3550	19	Bz A1b	Human bone	Stockhammer et al., 2015
Wehringen, Hochfeld	Grave 13	Inhumation	MAMS 18924	3544	19		Human bone	Stockhammer et al., 2015
Wehringen, Hochfeld	Grave 14 B	Inhumation	MAMS 18923	3523	18		Human bone	Stockhammer et al., 2015
