# Supplementary material for: Central European Early Bronze Age chronology revisited: A Bayesian examination of large-scale radiocarbon dating
Source: PLoS One. 2020 Dec 28;15(12):e0243719. doi: 10.1371/journal.pone.0243719 (PMC7769557; doi:10.1371/journal.pone.0243719)
Supplement: S2 Data — Results for the analysis “Modelled Phases Highest posterior density intervals for the estimated start, end and KDE_plot visualization of the overall distribution of dated events within each Bronze Age phase”. (CSV) [file pone.0243719.s007.csv]

Name	Unmodelled (BC/AD)						Modelled (BC/AD)						Indices Amodel 81.2 Aoverall 78.9
	from	to	%	from	to	%	from	to	%	from	to	%	Acomb	A	L	P	C
Boundary End Bz C							-1413	-1378	68.268949	-1433	-1337	95.449974					99.1
Interval Duration Bz C							45	104	68.268949	0	140	95.449974					99.4
Span Span of Bz C							40	93	68.268949	0	125	95.449974					99.5
R_Date BE-9382	-1419	-1317	68.268949	-1432	-1299	95.449974	-1425	-1396	68.268949	-1440	-1381	95.449974		101			99.8
R_Date BE-8433	-1516	-1456	68.26894999999999	-1533	-1446	95.449974	-1471	-1441	68.268949	-1480	-1424	95.449974		68.7			99.9
R_Date Ua-17889	-1607	-1429	68.26895	-1687	-1317	95.449973	-1462	-1421	68.268949	-1483	-1399	95.449974		102.9			99.9
R_Date Ua-17894	-1518	-1411	68.268949	-1613	-1305	95.449974	-1460	-1416	68.268949	-1482	-1395	95.449974		120.6			99.9
R_Date Ua-17891	-1536	-1328	68.26895	-1620	-1289	95.449974	-1459	-1414	68.268949	-1482	-1392	95.449974		128.4			99.9
R_Date Ua-17892	-1507	-1323	68.26895	-1607	-1268	95.449974	-1456	-1410	68.268949	-1482	-1388	95.449974		133.5			99.9
R_Date Erl-4669	-1400	-1235	68.26894899999999	-1437	-1127	95.44997300000001	-1433	-1392	68.268949	-1459	-1364	95.449974		68.1			99.8
R_Date Erl-4666	-1416	-1277	68.268949	-1496	-1135	95.44997400000001	-1436	-1396	68.268949	-1469	-1367	95.449974		88.5			99.9
R_Date Erl-4664	-1433	-1283	68.268949	-1503	-1213	95.449974	-1444	-1398	68.268949	-1476	-1374	95.449974		106.3			99.9
R_Date Erl-4667	-1539	-1426	68.268949	-1625	-1323	95.449974	-1463	-1422	68.268949	-1483	-1404	95.449974		103.1			99.9
R_Date Erl-4662	-1600	-1438	68.268949	-1625	-1410	95.449974	-1465	-1426	68.268949	-1483	-1409	95.449974		90.2			99.9
R_Date ETH-15759	-1492	-1301	68.26895	-1504	-1260	95.449974	-1446	-1401	68.268949	-1477	-1379	95.449974		122.8			99.9
R_Date ETH-17758	-1497	-1296	68.26894999999999	-1597	-1133	95.449974	-1451	-1402	68.268949	-1480	-1380	95.449974		129.3			99.9
R_Date Utc-11338	-1495	-1326	68.26895	-1503	-1305	95.449973	-1447	-1409	68.268949	-1476	-1388	95.449974		128.3			99.9
R_Date Erl-4668	-1494	-1305	68.268949	-1506	-1262	95.449974	-1447	-1402	68.268949	-1478	-1381	95.449974		127.2			99.9
R_Date Utc-11339	-1430	-1299	68.26894899999999	-1496	-1235	95.449973	-1437	-1397	68.268949	-1467	-1372	95.449974		105.4			99.8
R_Date Erl-4670	-1440	-1290	68.26894899999999	-1500	-1226	95.449973	-1443	-1399	68.268949	-1475	-1376	95.449974		111.2			99.8
U Bz C_Scale	9.97466e-18	1	68.268949	9.97466e-18	1	95.449974	0.536	1	68.26895	0.31	1	95.449974		100			99.6
N Bz C_Kernel	-1.03	1.03	68.268949	-2	2	95.449974	-1.01	1	68.268949	-2	2	95.449974		100.1			99.5
KDE_Plot Bz C																	99.9
Phase Bz C
Boundary Transition Bz B/C							-1486	-1451	68.268949	-1498	-1434	95.449974					99.8
Interval Duration Bz B							77	139	68.268949	45	168	95.449974					99.6
Span Span of Bz B							59	117	68.268949	36	145	95.449974					99.7
R_Date Utc-11342	-1531	-1445	68.268949	-1610	-1420	95.449974	-1532	-1480	68.268949	-1565	-1450	95.449974		109			99.9
R_Date Erl-4665	-1533	-1410	68.268949	-1620	-1300	95.449974	-1531	-1473	68.268949	-1576	-1449	95.449974		112.9			99.9
R_Date Utc-11340	-1599	-1449	68.268949	-1614	-1437	95.449974	-1542	-1490	68.268949	-1582	-1456	95.449974		117.3			99.9
R_Date Erl-4663	-1612	-1454	68.26895	-1687	-1417	95.449974	-1555	-1490	68.268949	-1587	-1459	95.449974		122.2			99.9
R_Date ETH-15757	-1619	-1501	68.268949	-1728	-1441	95.449974	-1559	-1500	68.268949	-1591	-1464	95.449974		116.8			99.9
R_Date MAMS-21546	-1489	-1311	68.26895	-1499	-1291	95.449974	-1501	-1475	68.268949	-1512	-1444	95.449974		53.5			99.9
R_Date MAMS-21551	-1503	-1442	68.268949	-1535	-1412	95.449974	-1511	-1470	68.268949	-1536	-1451	95.449974		100.2			99.9
R_Date MAMS-21556	-1608	-1511	68.26894899999999	-1617	-1504	95.449974	-1557	-1507	68.268949	-1592	-1501	95.449974		105.1			99.9
R_Date MAMS-21548	-1617	-1533	68.268949	-1687	-1502	95.449974	-1562	-1513	68.268949	-1595	-1501	95.449974		102.8			99.9
R_Date MAMS-21550	-1734	-1547	68.26895	-1742	-1534	95.449974	-1573	-1533	68.268949	-1591	-1509	95.449974		62.9			99.9
U Bz B_Scale	9.97466e-18	1	68.268949	9.97466e-18	1	95.449974	0.609	1	68.268949	0.337	1	95.449974		100			99.6
N Bz B_Kernel	-1.03	1.03	68.268949	-2	2	95.449974	-1.02	0.99	68.268949	-2	2	95.449974		100			99.7
KDE_Plot Bz B																	100
Phase Bz B
Boundary Transition Bz A2/B							-1597	-1550	68.268949	-1616	-1531	95.449974					99.7
Interval Duration Bz A2							249	307	68.268949	223	329	95.449974					99.8
Span Span of Bz A2							227	281	68.268949	204	309	95.449974					99.8
R_Combine Donath, Sursés 3B	-1618	-1542	68.26894899999999	-1679	-1516	95.449973	-1627	-1571	68.268949	-1686	-1549	95.449974		91.2			99.8
R_Combine Donath, Sursés 3A	-1618	-1542	68.26894899999999	-1679	-1516	95.449973	-1628	-1571	68.268949	-1686	-1549	95.449974		91.2			99.8
R_Date ETH-38654/UZ-5761	-1612	-1538	68.26894899999999	-1624	-1510	95.449974	-1621	-1579	68.268949	-1675	-1546	95.449973		95.9			99.8
R_Combine Spiez-Einigen, Holleeweg Grab 1970.2.2	-1686	-1550	68.26894800000001	-1736	-1541	95.449973	-1685	-1611	68.268949	-1736	-1564	95.449973		105.8			99.8
R_Date ETH-39465/UZ-5770	-1736	-1626	68.26894899999999	-1867	-1544	95.449973	-1736	-1626	68.26895	-1771	-1569	95.449973		104.7			99.7
R_Date BE-6981.1.1	-1750	-1687	68.268949	-1869	-1634	95.449974	-1747	-1688	68.268949	-1772	-1633	95.449974		102.7			99.8
R_Date ETH-15179/UZ-3881	-1879	-1689	68.26894899999999	-1919	-1619	95.449973	-1826	-1688	68.268949	-1856	-1629	95.449974		102.9			99.9
R_Date BE-6982.1.1	-1874	-1748	68.26894899999999	-1881	-1699	95.44997400000001	-1823	-1744	68.26894899999999	-1860	-1699	95.449974		96.3			99.9
R_Date ETH-15180b/UZ-3882b	-1882	-1699	68.26894899999999	-1931	-1630	95.449974	-1833	-1696	68.268949	-1860	-1635	95.449973		103.7			99.8
R_Date BE-6983.1.1	-1896	-1777	68.268948	-1931	-1771	95.449974	-1841	-1778	68.26895	-1848	-1772	95.449974		103.4			99.9
R_Date ETH-15182/UZ-3884	-2011	-1776	68.26894800000001	-2112	-1703	95.44997400000001	-1841	-1774	68.268949	-1857	-1699	95.449974		84.9			99.8
R_Date ETH-15183/UZ-3885	-2026	-1891	68.26894899999999	-2135	-1775	95.449975	-1843	-1776	68.26894899999999	-1850	-1751	95.449974		27.6			99.8
R_Date MAMS-21594	-1876	-1743	68.268949	-1883	-1695	95.449973	-1824	-1701	68.268949	-1861	-1693	95.449974		96.8			99.8
R_Date MAMS-21562	-1876	-1746	68.26894899999999	-1885	-1696	95.449973	-1825	-1744	68.268949	-1861	-1695	95.449973		98.4			99.9
R_Date MAMS-21571	-1878	-1751	68.26895	-1888	-1700	95.449974	-1824	-1750	68.268949	-1858	-1700	95.449974		100.8			99.9
R_Date MAMS-31892	-1875	-1746	68.26894899999999	-1881	-1700	95.449973	-1824	-1744	68.26894899999999	-1859	-1699	95.44997400000001		96.8			99.8
R_Date MAMS-30971	-1958	-1891	68.268949	-2024	-1882	95.449974	-1841	-1782	68.26894899999999	-1846	-1775	95.449974		9.1			99.7
R_Date MAMS-30973	-1873	-1700	68.26894899999999	-1881	-1691	95.449973	-1820	-1697	68.268949	-1864	-1690	95.449974		95.9			99.8
R_Date MAMS-30970	-1868	-1692	68.268949	-1878	-1641	95.44997300000001	-1773	-1690	68.268949	-1865	-1638	95.44997400000001		100.7			99.8
U Bz A2_Scale	9.97466e-18	1	68.268949	9.97466e-18	1	95.449974	0.408	0.872	68.268949	0.286	1	95.449974		100			99.5
N Bz A2_Kernel	-1.03	1.03	68.268949	-2	2	95.449974	-1.02	1	68.268949	-2	2.01	95.449974		100			99.3
KDE_Plot Bz A2																	100
Phase Bz A2
Boundary Transition Bz A1/A2							-1866	-1838	68.268949	-1876	-1820	95.449974					99.7
Interval Duration Bz A1							198	300	68.26895	181	315	95.449974					98.9
Span Span of Bz A1							187	283	68.26894899999999	173	298	95.449974					99
R_Date MAMS-21564	-1881	-1767	68.26894899999999	-1893	-1701	95.449973	-1888	-1855	68.268949	-1922	-1836	95.449974		88.7			99.8
R_Date MAMS-21580	-1879	-1751	68.26895	-1917	-1694	95.449974	-1889	-1852	68.268949	-1929	-1836	95.449974		89.3			99.7
R_Date MAMS-21590	-1879	-1752	68.26895	-1890	-1700	95.449974	-1886	-1854	68.268949	-1920	-1835	95.449974		92.1			99.8
R_Date MAMS-21574	-1881	-1751	68.26894899999999	-1900	-1696	95.449974	-1890	-1851	68.268949	-1929	-1836	95.449974		87.9			99.7
R_Date MAMS-21567	-2008	-1890	68.26895	-2027	-1826	95.449974	-1961	-1890	68.268949	-2023	-1882	95.449974		104.2			99.8
R_Date MAMS-21570	-1876	-1743	68.26894899999999	-1883	-1693	95.449973	-1880	-1854	68.268949	-1892	-1838	95.449974		104.4			99.8
R_Date MAMS-21583	-1888	-1770	68.26895	-1931	-1742	95.449974	-1918	-1854	68.268949	-1943	-1834	95.449974		82.1			99.8
R_Date MAMS-21568	-1943	-1826	68.268949	-2011	-1773	95.449973	-1936	-1881	68.268949	-2013	-1836	95.449974		113			99.8
R_Date MAMS-18932	-1931	-1830	68.26894899999999	-1952	-1776	95.449974	-1926	-1883	68.268949	-1954	-1835	95.449973		113.2			99.8
R_Date MAMS-21577	-1878	-1746	68.26894899999999	-1891	-1692	95.449973	-1884	-1853	68.268949	-1921	-1836	95.449974		97.3			99.8
R_Date MAMS-21593	-1951	-1830	68.26894899999999	-2020	-1776	95.44997400000001	-1942	-1886	68.268949	-2018	-1874	95.449973		111			99.8
R_Date MAMS-23738	-1940	-1830	68.26894899999999	-2010	-1775	95.44997500000001	-1933	-1884	68.268949	-2011	-1872	95.449974		113.1			99.8
R_Date MAMS-18891	-2013	-1903	68.26894899999999	-2026	-1888	95.449973	-2013	-1904	68.268949	-2024	-1890	95.449973		100.4			99.9
R_Date MAMS-18940 + 18941	-1933	-1892	68.268949	-1953	-1830	95.449973	-1932	-1893	68.268949	-1952	-1882	95.449974		102.5			99.9
R_Date MAMS-18942	-1944	-1882	68.268949	-2011	-1777	95.44997400000001	-1933	-1886	68.268949	-2011	-1874	95.449974		111.5			99.8
R_Date MAMS-18903	-2017	-1922	68.268949	-2027	-1891	95.449974	-2017	-1922	68.26894899999999	-2026	-1891	95.449974		100.6			99.8
R_Date MAMS-18908	-2026	-1945	68.26894899999999	-2112	-1897	95.449973	-2025	-1946	68.26894899999999	-2036	-1899	95.449974		101.8			99.8
R_Date MAMS-18906	-2026	-1949	68.26894899999999	-2116	-1900	95.449973	-2025	-1950	68.26894899999999	-2038	-1900	95.449974		102.5			99.8
R_Date MAMS-18930	-2021	-1942	68.268949	-2030	-1900	95.449974	-2021	-1942	68.26895	-2030	-1901	95.449974		100.1			99.8
R_Date MAMS-18907	-2023	-1941	68.26894899999999	-2035	-1892	95.449974	-2023	-1941	68.26895	-2032	-1899	95.449974		101.3			99.8
R_Date MAMS-21971	-2112	-1951	68.268949	-2135	-1901	95.449974	-2034	-1956	68.268949	-2124	-1903	95.44997400000001		105			99.8
R_Date MAMS-21970	-2136	-2031	68.26894999999999	-2196	-1973	95.449974	-2098	-1983	68.26894899999999	-2132	-1971	95.449974		97			99.6
R_Date MAMS-18958	-2019	-1931	68.26894899999999	-2027	-1896	95.449974	-2019	-1931	68.26895	-2026	-1897	95.449974		99.9			99.8
R_Date MAMS-18962	-2023	-1949	68.26895	-2035	-1899	95.449974	-2022	-1950	68.26894899999999	-2035	-1901	95.449974		101.1			99.8
R_Date MAMS-18889	-2026	-1950	68.26894899999999	-2117	-1900	95.449973	-2025	-1951	68.268949	-2038	-1901	95.449974		102.3			99.9
R_Date MAMS-18902	-2019	-1922	68.26894899999999	-2027	-1892	95.449974	-2019	-1922	68.26894899999999	-2026	-1893	95.449974		100.6			99.8
R_Date MAMS-18890	-2021	-1936	68.268949	-2031	-1895	95.449974	-2021	-1937	68.268949	-2030	-1898	95.449974		100.7			99.8
R_Date MAMS-18898	-2019	-1925	68.26894899999999	-2027	-1893	95.449974	-2019	-1926	68.26894899999999	-2026	-1894	95.449974		100.4			99.8
R_Date MAMS-18953	-2114	-1972	68.26895	-2131	-1946	95.449974	-2037	-1970	68.268949	-2121	-1945	95.449974		104.5			99.8
R_Date MAMS-18967	-2032	-1956	68.268949	-2132	-1927	95.449974	-2031	-1960	68.268949	-2122	-1926	95.449974		104.7			99.8
R_Date MAMS-18970	-2031	-1960	68.268949	-2128	-1938	95.449974	-2031	-1964	68.268949	-2119	-1936	95.449973		104.3			99.8
R_Date MAMS-18901	-2131	-1978	68.26894800000001	-2136	-1955	95.449974	-2112	-1974	68.268949	-2127	-1952	95.449973		97.3			99.8
R_Date MAMS-18965	-2129	-1978	68.26894899999999	-2136	-1952	95.449973	-2110	-1973	68.26894899999999	-2126	-1950	95.449974		98.4			99.8
R_Date MAMS-18971	-2029	-1959	68.268949	-2127	-1933	95.449973	-2028	-1961	68.268949	-2116	-1931	95.449974		103.8			99.9
R_Date MAMS-21974	-2128	-1979	68.26895	-2135	-1955	95.449974	-2111	-1975	68.26894899999999	-2128	-1951	95.449974		98.3			99.8
R_Date MAMS-21967	-2138	-2036	68.268949	-2199	-1980	95.44997400000001	-2097	-2027	68.268949	-2135	-1976	95.449974		101.4			99.7
R_Date B-2593	-2276	-1946	68.268949	-2454	-1780	95.449974	-2084	-1944	68.268949	-2124	-1885	95.449974		111.6			99.8
R_Date MAMS-18956	-2136	-2036	68.268949	-2193	-1985	95.449975	-2091	-2031	68.268949	-2131	-1983	95.449974		100.9			99.7
R_Date MAMS-18966	-2140	-2037	68.26894899999999	-2199	-2027	95.449973	-2086	-2032	68.268949	-2132	-1984	95.449973		105.7			99.7
R_Date MAMS-21968	-2191	-2038	68.26894899999999	-2201	-1985	95.449973	-2088	-2032	68.268949	-2134	-1981	95.449973		104.9			99.6
U Bz A1_Scale	9.97466e-18	1	68.268949	9.97466e-18	1	95.449974	0.375	0.838	68.268949	0.272	1	95.449974		100			99.6
N Bz A1_Kernel	-1.03	1.03	68.268949	-2	2	95.449974	-1	1	68.268949	-2.03	1.99	95.449974		100.1			99.7
KDE_Plot Bz A1																	100
Phase Bz A1
Boundary Transition BBP/Bz A1							-2144	-2051	68.26894899999999	-2150	-2044	95.449974					99
Interval Duration BBP							249	369	68.268949	222	425	95.449974					98.9
Span Span of BBP							217	310	68.268949	194	380	95.449974					99.3
R_Date MAMS-18912	-2200	-2058	68.26894899999999	-2275	-2037	95.449973	-2200	-2136	68.26894899999999	-2278	-2061	95.449974		108.4			99.8
R_Date MAMS-18920	-2200	-2064	68.26894899999999	-2270	-2041	95.449974	-2199	-2137	68.26894899999999	-2274	-2063	95.449973		110.6			99.8
R_Date MAMS-18921	-2201	-2136	68.268949	-2275	-2041	95.449973	-2199	-2139	68.26894999999999	-2276	-2066	95.449973		110.2			99.9
R_Date MAMS-18916	-2277	-2142	68.26894899999999	-2289	-2065	95.449974	-2277	-2143	68.268949	-2287	-2137	95.449973		102.5			99.8
R_Date MAMS-18913	-2282	-2147	68.268949	-2291	-2140	95.449974	-2282	-2148	68.26895	-2291	-2141	95.449974		100			99.8
R_Date MAMS-18944	-2283	-2147	68.268948	-2292	-2140	95.449974	-2283	-2148	68.26894999999999	-2292	-2141	95.449974		100.1			99.8
R_Date B-6161	-2396	-2050	68.26894899999999	-2465	-1983	95.449973	-2337	-2140	68.26895	-2429	-2079	95.449974		113.3			99.8
R_Date MAMS-18922	-2286	-2204	68.26894999999999	-2339	-2147	95.449974	-2286	-2205	68.26894899999999	-2338	-2147	95.449973		100			99.8
R_Date MAMS-18917	-2291	-2204	68.268949	-2397	-2146	95.44997299999999	-2290	-2204	68.268949	-2344	-2146	95.449974		101			99.7
R_Date MAMS-18949	-2293	-2204	68.268949	-2401	-2146	95.449974	-2292	-2205	68.26894899999999	-2395	-2147	95.449974		101.3			99.8
R_Date B-3061	-2437	-2145	68.26894999999999	-2467	-2041	95.449973	-2346	-2148	68.268949	-2436	-2131	95.449974		110			99.8
R_Date MAMS-18947	-2337	-2204	68.26895	-2441	-2148	95.44997400000001	-2336	-2204	68.268949	-2401	-2150	95.44997300000001		102.5			99.8
R_Date MAMS-18945	-2339	-2205	68.26894899999999	-2448	-2151	95.449973	-2337	-2206	68.26894899999999	-2403	-2151	95.449974		102.8			99.8
R_Date MAMS-18934	-2341	-2208	68.26894899999999	-2451	-2202	95.449974	-2340	-2209	68.268949	-2405	-2201	95.44997400000001		103			99.9
R_Date MAMS-18918	-2450	-2237	68.26895	-2457	-2209	95.449974	-2400	-2235	68.26894899999999	-2437	-2206	95.449974		103.3			99.7
R_Date MAMS-18915	-2451	-2288	68.26894899999999	-2458	-2209	95.449973	-2400	-2239	68.268949	-2441	-2207	95.449973		102.6			99.7
R_Date MAMS-18919	-2451	-2294	68.26894899999999	-2461	-2211	95.449974	-2397	-2291	68.268949	-2442	-2210	95.44997400000001		100.4			99.7
R_Date MAMS-18948	-2457	-2345	68.26894899999999	-2463	-2297	95.449974	-2401	-2300	68.26894899999999	-2450	-2291	95.449974		94.3			99.6
R_Date MAMS-18935	-2463	-2349	68.268949	-2468	-2305	95.44997400000001	-2419	-2311	68.26894899999999	-2451	-2298	95.449974		93.5			99.7
R_Date B-865	-2474	-2297	68.268949	-2572	-2206	95.44997399999998	-2411	-2291	68.268949	-2456	-2204	95.449974		100.5			99.6
R_Date MAMS-18887	-2468	-2350	68.26894899999999	-2473	-2303	95.449974	-2421	-2342	68.26894899999999	-2463	-2299	95.449973		91.1			99.6
R_Date MAMS-18914	-2552	-2349	68.26895	-2566	-2310	95.449974	-2421	-2344	68.268949	-2470	-2302	95.44997400000001		77.4			99.4
U BBP_Scale	9.97466e-18	1	68.268949	9.97466e-18	1	95.449974	0.565	1	68.268949	0.31	1	95.449974		100			99.6
N BBP_Kernel	-1.03	1.03	68.268949	-2	2	95.449974	-0.99	1.01	68.268949	-2.01	2	95.449974		100			99.4
KDE_Plot BBP																	100
Phase BBP
Boundary Start BBP							-2454	-2373	68.268949	-2491	-2356	95.449974					98.1
Sequence
