# Supplementary material for: Central European Early Bronze Age chronology revisited: A Bayesian examination of large-scale radiocarbon dating
Source: PLoS One. 2020 Dec 28;15(12):e0243719. doi: 10.1371/journal.pone.0243719 (PMC7769557; doi:10.1371/journal.pone.0243719)
Supplement: S4 Data — (CSV) [file pone.0243719.s009.csv]

Name	Unmodelled (BC/AD)
	from	to	%	from	to	%
R_Combine 29 Spiez-Einigen 2008.2	-1607	-1509	68.26895	-1613	-1505	95.449974
R_Combine 28 Donath, Sursés 3A	-1610	-1533	68.26895	-1615	-1515	95.449974
R_Combine 27 Spiez-Einigen 2008.1	-1612	-1536	68.26895	-1666	-1504	95.449974
R_Date 26 KIA 11004	-1745	-1546	68.268949	-1875	-1513	95.449973
R_Date 25 ETH 15179	-1879	-1689	68.26894899999999	-1919	-1619	95.449973
R_Date 24 MAMS 21594	-1876	-1743	68.268949	-1883	-1695	95.449973
R_Date 23 MAMS 12401	-1875	-1746	68.268948	-1881	-1698	95.449974
R_Date 22 MAMS 12397	-1876	-1745	68.26894999999999	-1886	-1693	95.449973
R_Date 21 ETH 15180	-1882	-1699	68.26894899999999	-1931	-1630	95.449974
R_Date 20 MAMS 12399	-1876	-1750	68.268949	-1884	-1701	95.449974
R_Date 19 KIA 26655	-1881	-1768	68.26894999999999	-1892	-1742	95.449974
R_Date 18 KIA 27959	-1882	-1773	68.26894899999999	-1891	-1746	95.449974
R_Date 17 KIA 35081	-1889	-1774	68.268949	-1921	-1750	95.449974
R_Date 16 KIA 26660	-1891	-1774	68.26894899999999	-1926	-1751	95.449974
Line
C_Date 15 Helmsdorf	-1854	-1830	68.268949	-1862	-1822	95.449974
R_Date 14 MAMS 18129	-1897	-1777	68.26894899999999	-1932	-1771	95.449973
R_Date 13 KIA 35082	-1931	-1776	68.26894899999999	-1960	-1747	95.449974
R_Date 12 MAMS 17243	-1927	-1781	68.26895	-1951	-1770	95.449973
R_Date 11 MAMS 18128	-1931	-1829	68.26894899999999	-1951	-1776	95.449974
R_Date 10 MAMS 18165	-1936	-1831	68.268949	-1956	-1776	95.449973
R_Date 9 KIA 35078	-1952	-1827	68.26895	-2020	-1774	95.449973
C_Date 8 Leubingen	-1956	-1932	68.268949	-1964	-1924	95.449974
R_Date 7 KIA 30943	-2008	-1899	68.268949	-2022	-1888	95.449974
R_Date 6 KIA 26658	-2019	-1905	68.268949	-2027	-1891	95.449974
R_Date 5 KIA 35076	-2026	-1934	68.26894999999999	-2118	-1889	95.449973
R_Date 4 MAMS 17231	-2023	-1937	68.26894899999999	-2035	-1891	95.449974
R_Date 3 KIA 26669	-2027	-1942	68.268949	-2120	-1893	95.449973
R_Date 2 MAMS 13424	-2027	-1946	68.268949	-2119	-1896	95.449974
R_Date 1 KIA-26654	-2027	-1950	68.268949	-2121	-1898	95.449974
