# Supplementary material for: Central European Early Bronze Age chronology revisited: A Bayesian examination of large-scale radiocarbon dating
Source: PLoS One. 2020 Dec 28;15(12):e0243719. doi: 10.1371/journal.pone.0243719 (PMC7769557; doi:10.1371/journal.pone.0243719)
Supplement: S5 Data — Results for the analysis “KDE_models of different regions according to their rites of burial”. (CSV) [file pone.0243719.s010.csv]

Name	Unmodelled (BC/AD)
	from	to	%	from	to	%
R_Date Erl-4666	-1416	-1277	68.268949	-1496	-1135	95.44997400000001
R_Date Erl-4665	-1533	-1410	68.268949	-1620	-1300	95.449974
R_Date Utc-11340	-1599	-1449	68.268949	-1614	-1437	95.449974
R_Date Utc-11338	-1495	-1326	68.26895	-1503	-1305	95.449973
R_Date Erl-4663	-1612	-1454	68.26895	-1687	-1417	95.449974
R_Date Utc-11342	-1531	-1445	68.268949	-1610	-1420	95.449974
R_Date Erl-4669	-1400	-1235	68.26894899999999	-1437	-1127	95.44997300000001
R_Date Erl-4668	-1494	-1305	68.268949	-1506	-1262	95.449974
R_Date Utc-11339	-1430	-1299	68.26894899999999	-1496	-1235	95.449973
R_Date Erl-4667	-1539	-1426	68.268949	-1625	-1323	95.449974
R_Date Erl-4670	-1440	-1290	68.26894899999999	-1500	-1226	95.449973
R_Date Erl-4662	-1600	-1438	68.268949	-1625	-1410	95.449974
R_Date Erl-4664	-1433	-1283	68.268949	-1503	-1213	95.449974
U Inhumation/Burial mound GER_Scale	9.97466e-18	1	68.268949	9.97466e-18	1	95.449974
N Inhumation/Burial mound GER_Kernel	-1.03	1.03	68.268949	-2	2	95.449974
KDE_Model Inhumation/Burial mound GER
R_Date MAMS-21546	-1489	-1311	68.26895	-1499	-1291	95.449974
R_Date MAMS-21551	-1503	-1442	68.268949	-1535	-1412	95.449974
R_Date MAMS-21556	-1608	-1511	68.26894899999999	-1617	-1504	95.449974
R_Date MAMS-21548	-1617	-1533	68.268949	-1687	-1502	95.449974
R_Date MAMS-21550	-1734	-1547	68.26895	-1742	-1534	95.449974
U Stretched GER_Scale	9.97466e-18	1	68.268949	9.97466e-18	1	95.449974
N Stretched GER_Kernel	-1.03	1.03	68.268949	-2	2	95.449974
KDE_Model Stretched GER
R_Date MAMS-21594	-1876	-1743	68.268949	-1883	-1695	95.449973
R_Date MAMS-21562	-1876	-1746	68.26894899999999	-1885	-1696	95.449973
R_Date MAMS-21571	-1878	-1751	68.26895	-1888	-1700	95.449974
R_Date MAMS-21564	-1881	-1767	68.26894899999999	-1893	-1701	95.449973
R_Date MAMS-21580	-1879	-1751	68.26895	-1917	-1694	95.449974
R_Date MAMS-21590	-1879	-1752	68.26895	-1890	-1700	95.449974
R_Date MAMS-21574	-1881	-1751	68.26894899999999	-1900	-1696	95.449974
R_Date MAMS-21567	-2008	-1890	68.26895	-2027	-1826	95.449974
R_Date MAMS-21570	-1876	-1743	68.26894899999999	-1883	-1693	95.449973
R_Date MAMS-21583	-1888	-1770	68.26895	-1931	-1742	95.449974
R_Date MAMS-21568	-1943	-1826	68.268949	-2011	-1773	95.449973
R_Date MAMS-18932	-1931	-1830	68.26894899999999	-1952	-1776	95.449974
R_Date MAMS-21577	-1878	-1746	68.26894899999999	-1891	-1692	95.449973
R_Date MAMS-21593	-1951	-1830	68.26894899999999	-2020	-1776	95.44997400000001
R_Date MAMS-23738	-1940	-1830	68.26894899999999	-2010	-1775	95.44997500000001
R_Date MAMS-18891	-2013	-1903	68.26894899999999	-2026	-1888	95.449973
R_Date MAMS-18940 + 18941	-1933	-1892	68.268949	-1953	-1830	95.449973
R_Date MAMS-18942	-1944	-1882	68.268949	-2011	-1777	95.44997400000001
R_Date MAMS-18903	-2017	-1922	68.268949	-2027	-1891	95.449974
R_Date MAMS-18908	-2026	-1945	68.26894899999999	-2112	-1897	95.449973
R_Date MAMS-18906	-2026	-1949	68.26894899999999	-2116	-1900	95.449973
R_Date MAMS-18930	-2021	-1942	68.268949	-2030	-1900	95.449974
R_Date MAMS-18907	-2023	-1941	68.26894899999999	-2035	-1892	95.449974
R_Date MAMS-21971	-2112	-1951	68.268949	-2135	-1901	95.449974
R_Date MAMS-21970	-2136	-2031	68.26894999999999	-2196	-1973	95.449974
R_Date MAMS-18958	-2019	-1931	68.26894899999999	-2027	-1896	95.449974
R_Date MAMS-18962	-2023	-1949	68.26895	-2035	-1899	95.449974
R_Date MAMS-18889	-2026	-1950	68.26894899999999	-2117	-1900	95.449973
R_Date MAMS-18902	-2019	-1922	68.26894899999999	-2027	-1892	95.449974
R_Date MAMS-18890	-2021	-1936	68.268949	-2031	-1895	95.449974
R_Date MAMS-18898	-2019	-1925	68.26894899999999	-2027	-1893	95.449974
R_Date MAMS-18953	-2114	-1972	68.26895	-2131	-1946	95.449974
R_Date MAMS-18967	-2032	-1956	68.268949	-2132	-1927	95.449974
R_Date MAMS-18970	-2031	-1960	68.268949	-2128	-1938	95.449974
R_Date MAMS-18901	-2131	-1978	68.26894800000001	-2136	-1955	95.449974
R_Date MAMS-18965	-2129	-1978	68.26894899999999	-2136	-1952	95.449973
R_Date MAMS-18971	-2029	-1959	68.268949	-2127	-1933	95.449973
R_Date MAMS-21974	-2128	-1979	68.26895	-2135	-1955	95.449974
R_Date MAMS-21967	-2138	-2036	68.268949	-2199	-1980	95.44997400000001
R_Date B-2593	-2276	-1946	68.268949	-2454	-1780	95.449974
R_Date MAMS-18956	-2136	-2036	68.268949	-2193	-1985	95.449975
R_Date MAMS-18966	-2140	-2037	68.26894899999999	-2199	-2027	95.449973
R_Date MAMS-21968	-2191	-2038	68.26894899999999	-2201	-1985	95.449973
R_Date MAMS-18912	-2200	-2058	68.26894899999999	-2275	-2037	95.449973
R_Date MAMS-18920	-2200	-2064	68.26894899999999	-2270	-2041	95.449974
R_Date MAMS-18921	-2201	-2136	68.268949	-2275	-2041	95.449973
R_Date MAMS-18916	-2277	-2142	68.26894899999999	-2289	-2065	95.449974
R_Date MAMS-18913	-2282	-2147	68.268949	-2291	-2140	95.449974
R_Date MAMS-18944	-2283	-2147	68.268948	-2292	-2140	95.449974
R_Date MAMS-18922	-2286	-2204	68.26894999999999	-2339	-2147	95.449974
R_Date MAMS-18917	-2291	-2204	68.268949	-2397	-2146	95.44997299999999
R_Date MAMS-18949	-2293	-2204	68.268949	-2401	-2146	95.449974
R_Date MAMS-18947	-2337	-2204	68.26895	-2441	-2148	95.44997400000001
R_Date MAMS-18945	-2339	-2205	68.26894899999999	-2448	-2151	95.449973
R_Date MAMS-18934	-2341	-2208	68.26894899999999	-2451	-2202	95.449974
R_Date MAMS-18918	-2450	-2237	68.26895	-2457	-2209	95.449974
R_Date MAMS-18915	-2451	-2288	68.26894899999999	-2458	-2209	95.449973
R_Date MAMS-18919	-2451	-2294	68.26894899999999	-2461	-2211	95.449974
R_Date MAMS-18948	-2457	-2345	68.26894899999999	-2463	-2297	95.449974
R_Date MAMS-18935	-2463	-2349	68.268949	-2468	-2305	95.44997400000001
R_Date MAMS-18887	-2468	-2350	68.26894899999999	-2473	-2303	95.449974
R_Date MAMS-18914	-2552	-2349	68.26895	-2566	-2310	95.449974
R_Date MAMS-31892	-1875	-1746	68.26894899999999	-1881	-1700	95.449973
R_Date MAMS-30971	-1958	-1891	68.268949	-2024	-1882	95.449974
R_Date MAMS-30973	-1873	-1700	68.26894899999999	-1881	-1691	95.449973
R_Date MAMS-30970	-1868	-1692	68.268949	-1878	-1641	95.44997300000001
U Crouched GER_Scale	9.97466e-18	1	68.268949	9.97466e-18	1	95.449974
N Crouched GER_Kernel	-1.03	1.03	68.268949	-2	2	95.449974
KDE_Model Crouched GER
R_Date Ua-17894	-1518	-1411	68.268949	-1613	-1305	95.449974
R_Date ETH-3182	-898	-776	68.26895	-977	-551	95.449973
R_Date CRG-809	-890	-773	68.26894999999999	-911	-590	95.449974
R_Date CRG-655	-1155	-930	68.268949	-1260	-841	95.449974
R_Date KIA-11175	-1266	-1130	68.26894999999999	-1376	-1119	95.449974
R_Date KIA-11172	-1221	-1125	68.268949	-1266	-1055	95.44997400000001
R_Date KIA-11173	-1496	-1413	68.26895	-1504	-1323	95.449974
R_Date UZ-3707	-1497	-1308	68.26894899999999	-1518	-1235	95.449973
R_Date UZ-2717	-1256	-1048	68.26894899999999	-1379	-937	95.449974
R_Date UZ-2715	-1416	-1270	68.268949	-1496	-1131	95.449973
R_Date B-4996	-1536	-1447	68.268949	-1612	-1428	95.449973
R_Date B-4998	-1492	-1321	68.268949	-1502	-1296	95.449974
R_Date B-4995	-1665	-1515	68.26895	-1741	-1466	95.449974
R_Date ETH-26775/UZ-4914	-1386	-1134	68.268948	-1419	-1060	95.449973
R_Date UZ-3809	-1490	-1296	68.26895	-1505	-1226	95.449974
R_Date Ua-24629	-1224	-1059	68.268948	-1273	-1016	95.449974
R_Date ETH-28491	-1489	-1303	68.26894899999999	-1500	-1268	95.449974
R_Date ETH-28490	-1515	-1427	68.268949	-1612	-1328	95.449974
R_Date ETH-28829	-1414	-1287	68.268949	-1491	-1216	95.449974
U 3 Cremation CH_Scale	9.97466e-18	1	68.268949	9.97466e-18	1	95.449974
N 3 Cremation CH_Kernel	-1.03	1.03	68.268949	-2	2	95.449974
KDE_Model 3 Cremation CH
R_Date Ua-20702	-821	-770	68.268949	-898	-568	95.44997300000001
R_Date Ua-17889	-1607	-1429	68.26895	-1687	-1317	95.449973
R_Date Ua-17891	-1536	-1328	68.26895	-1620	-1289	95.449974
R_Date Ua-17892	-1507	-1323	68.26895	-1607	-1268	95.449974
R_Date ETH-17758	-1497	-1296	68.26894999999999	-1597	-1133	95.449974
R_Date ETH-17759	-1742	-1542	68.26894899999999	-1878	-1503	95.449973
R_Date ETH-17760	-1746	-1543	68.268949	-1879	-1507	95.449974
R_Date ETH-15758	-1490	-1296	68.26895	-1505	-1226	95.449974
R_Date ETH-15759	-1492	-1301	68.26895	-1504	-1260	95.449974
R_Date ETH-15757	-1619	-1501	68.268949	-1728	-1441	95.449974
R_Date B-4992	-973	-832	68.268949	-1014	-809	95.449974
R_Date ETH-28828	-1613	-1506	68.268949	-1686	-1443	95.449974
U Inhumation/Burial mound CH_Scale	9.97466e-18	1	68.268949	9.97466e-18	1	95.449974
N Inhumation/Burial mound CH_Kernel	-1.03	1.03	68.268949	-2	2	95.449974
KDE_Model Inhumation/Burial mound CH
R_Date ETH-43878	-1616	-1541	68.268949	-1669	-1511	95.449974
R_Date BE-6983.1.1	-1896	-1777	68.268948	-1931	-1771	95.449974
R_Date BE-6914.1.1	-1497	-1425	68.26895	-1510	-1399	95.449974
R_Date BE-6913.1.1	-1530	-1458	68.26895	-1536	-1447	95.449974
R_Date UZ-4751/ETH-25607	-1516	-1421	68.268949	-1613	-1321	95.449974
R_Date BE-6723.1.1	-1687	-1545	68.268949	-1740	-1532	95.449974
R_Date BE-6722.1.1	-1612	-1516	68.26894899999999	-1670	-1458	95.449974
R_Date BE-6719.1.1	-1732	-1547	68.26894899999999	-1741	-1534	95.449973
R_Date BE-6718.1.1	-1609	-1511	68.26894899999999	-1664	-1455	95.449974
R_Date BE-6717.1.1	-1739	-1565	68.268949	-1862	-1532	95.44997400000001
R_Date BE-6716.1.1	-1866	-1691	68.268949	-1875	-1642	95.449972
R_Date BE-6715.1.1	-1608	-1516	68.26894899999999	-1613	-1508	95.449974
R_Date BE-6714.1.1	-1623	-1536	68.268949	-1687	-1511	95.449974
R_Date BE-6713.1.1	-1609	-1500	68.26894899999999	-1621	-1448	95.449973
R_Date B-5124	-1436	-1221	68.268949	-1513	-1055	95.449973
R_Date ETH-36588/UZ-5649	-1493	-1310	68.26895	-1503	-1278	95.449974
R_Date ETH-36589/UZ-5650	-1502	-1420	68.268949	-1599	-1303	95.449974
R_Date CRG-1330	-1621	-1444	68.268949	-1746	-1320	95.449974
R_Date ETH-38654/UZ-5761	-1623	-1511	68.268949	-1738	-1458	95.449974
R_Date BE-6712.1.1	-1665	-1518	68.26894899999999	-1736	-1503	95.449973
R_Date ETH-15181/UZ-3883	-1669	-1518	68.26895	-1741	-1500	95.449974
R_Date ETH-38655/UZ-5762	-1735	-1544	68.26894899999999	-1862	-1510	95.449973
R_Date ETH-15186/UZ-3888	-1745	-1569	68.268949	-1873	-1533	95.44997400000001
R_Date ETH-39465/UZ-5770	-1747	-1613	68.268949	-1873	-1535	95.449973
R_Date ETH-36682	-1930	-1770	68.26894899999999	-2016	-1697	95.449973
R_Date ETH-15182/UZ-3884	-2008	-1776	68.26894999999999	-2028	-1748	95.449974
R_Date ETH-15183/UZ-3885	-2026	-1891	68.26894899999999	-2135	-1775	95.449975
R_Date UZ-4750/ETH-25606	-1751	-1624	68.268949	-1879	-1545	95.449974
R_Date BE-6981.1.1	-1750	-1687	68.268949	-1869	-1634	95.449974
R_Date ETH-36683	-1878	-1690	68.268949	-1892	-1624	95.449974
R_Date ETH-15179/UZ-3881	-1878	-1690	68.268949	-1892	-1624	95.449974
R_Date BE-6982.1.1	-1874	-1748	68.26894899999999	-1881	-1699	95.44997400000001
R_Date ETH-15180b/UZ-3882b	-1881	-1699	68.26894899999999	-1928	-1635	95.449973
U 2 Inhumation CH_Scale	9.97466e-18	1	68.268949	9.97466e-18	1	95.449974
N 2 Inhumation CH_Kernel	-1.03	1.03	68.268949	-2	2	95.449974
KDE_Model 2 Inhumation CH
R_Date ETH-14758	-2113	-1897	68.26894899999999	-2191	-1779	95.449974
R_Date ETH-14757	-2135	-1947	68.26894899999999	-2202	-1884	95.449974
U Crouched CH_Scale	9.97466e-18	1	68.268949	9.97466e-18	1	95.449974
N Crouched CH_Kernel	-1.03	1.03	68.268949	-2	2	95.449974
KDE_Model Crouched CH
R_Date B-3064	-2396	-2050	68.26894899999999	-2465	-1983	95.449973
R_Date B-3061	-2437	-2145	68.26894999999999	-2467	-2041	95.449973
R_Date B-865	-2474	-2297	68.268949	-2572	-2206	95.44997399999998
U 1 Dolmen CH_Scale	9.97466e-18	1	68.268949	9.97466e-18	1	95.449974
N 1 Dolmen CH_Kernel	-1.03	1.03	68.268949	-2	2	95.449974
KDE_Model 1 Dolmen CH
